# Supplementary material for: A pan-cancer atlas of somatic mutations in miRNA biogenesis genes
Source: Nucleic Acids Res. 2021 Jan 6;49(2):601–20. doi: 10.1093/nar/gkaa1223 (PMC7826265; doi:10.1093/nar/gkaa1223)
Supplement: gkaa1223_Supplemental_Files [file gkaa1223_supplemental_files.zip]

Archive with 9 entries (9 files):
- GalkaMarciniak_Suppl_Table S7.docx
- GalkaMarciniak_Suppl_Table_S1.xlsx
- GalkaMarciniak_Suppl_Table_S2.xlsx
- GalkaMarciniak_Suppl_Table_S3.xlsx
- GalkaMarciniak_Suppl_Table_S4.xlsx
- GalkaMarciniak_Suppl_Table_S5.xlsx
- GalkaMarciniak_Suppl_Table_S6.xlsx
- GalkaMarciniak_Suppl_Table_S8.xlsx
- SUPPLEMENTARY MATERIALS_RI.pdf
