# Supplementary material for: A pan-cancer atlas of somatic mutations in miRNA biogenesis genes
Source: Nucleic Acids Res. 2021 Jan 6;49(2):601–20. doi: 10.1093/nar/gkaa1223 (PMC7826265; doi:10.1093/nar/gkaa1223)
Supplement: gkaa1223_Supplemental_Files [file gkaa1223_supplemental_files.zip › GalkaMarciniak_Suppl_Table_S1.xlsx]

## Sheet: Arkusz2
Supplementary Table S1: Genomic coordinates of 29 miRNA biogenesis genes (hg38).
chr	start	stop	gene_transcript_exon
chr1	26410767	26410891	LIN28A_NM_024674.5_utr5_0_0_chr1_26410768_f
chr1	26410889	26410924	LIN28A_NM_024674.5_cds_0_0_chr1_26410892_f
chr1	26411383	26411584	LIN28A_NM_024674.5_cds_1_0_chr1_26411386_f
chr1	26425300	26425489	LIN28A_NM_024674.5_cds_2_0_chr1_26425303_f
chr1	26426239	26426460	LIN28A_NM_024674.5_cds_3_0_chr1_26426242_f
chr1	26426458	26429728	LIN28A_NM_024674.5_utr3_3_0_chr1_26426459_f
chr1	35808226	35808416	AGO4_NM_017629.3_utr5_0_0_chr1_35808227_f
chr1	35808414	35808437	AGO4_NM_017629.3_cds_0_0_chr1_35808417_f
chr1	35816879	35817049	AGO4_NM_017629.3_cds_1_0_chr1_35816882_f
chr1	35822859	35822984	AGO4_NM_017629.3_cds_2_0_chr1_35822862_f
chr1	35825310	35825496	AGO4_NM_017629.3_cds_3_0_chr1_35825313_f
chr1	35825676	35825817	AGO4_NM_017629.3_cds_4_0_chr1_35825679_f
chr1	35825923	35826062	AGO4_NM_017629.3_cds_5_0_chr1_35825926_f
chr1	35826745	35826837	AGO4_NM_017629.3_cds_6_0_chr1_35826748_f
chr1	35831424	35831576	AGO4_NM_017629.3_cds_7_0_chr1_35831427_f
chr1	35831809	35831933	AGO4_NM_017629.3_cds_8_0_chr1_35831812_f
chr1	35832054	35832187	AGO4_NM_017629.3_cds_9_0_chr1_35832057_f
chr1	35832434	35832572	AGO4_NM_017629.3_cds_10_0_chr1_35832437_f
chr1	35833987	35834176	AGO4_NM_017629.3_cds_11_0_chr1_35833990_f
chr1	35835831	35835995	AGO4_NM_017629.3_cds_12_0_chr1_35835834_f
chr1	35841162	35841482	AGO4_NM_017629.3_cds_13_0_chr1_35841165_f
chr1	35841613	35841752	AGO4_NM_017629.3_cds_14_0_chr1_35841616_f
chr1	35850154	35850260	AGO4_NM_017629.3_cds_15_0_chr1_35850157_f
chr1	35850851	35851055	AGO4_NM_017629.3_cds_16_0_chr1_35850854_f
chr1	35853494	35853607	AGO4_NM_017629.3_cds_17_0_chr1_35853497_f
chr1	35853605	35857890	AGO4_NM_017629.3_utr3_17_0_chr1_35853606_f
chr1	35883194	35883421	AGO1_NM_001317122.1_utr5_0_0_chr1_35883195_f
chr1	35883419	35883448	AGO1_NM_001317122.1_cds_0_0_chr1_35883422_f
chr1	35888424	35888612	AGO1_NM_001317122.1_cds_1_0_chr1_35888427_f
chr1	35892554	35892679	AGO1_NM_001317122.1_cds_2_0_chr1_35892557_f
chr1	35893094	35893280	AGO1_NM_001317122.1_cds_3_0_chr1_35893097_f
chr1	35893671	35893812	AGO1_NM_001317122.1_cds_4_0_chr1_35893674_f
chr1	35894034	35894173	AGO1_NM_001317122.1_cds_5_0_chr1_35894037_f
chr1	35894312	35894404	AGO1_NM_001317122.1_cds_6_0_chr1_35894315_f
chr1	35895119	35895271	AGO1_NM_001317122.1_cds_7_0_chr1_35895122_f
chr1	35901471	35901595	AGO1_NM_001317122.1_cds_8_0_chr1_35901474_f
chr1	35901945	35902072	AGO1_NM_001317122.1_cds_9_0_chr1_35901948_f
chr1	35902201	35902339	AGO1_NM_001317122.1_cds_10_0_chr1_35902204_f
chr1	35906932	35907121	AGO1_NM_001317122.1_cds_11_0_chr1_35906935_f
chr1	35913839	35914003	AGO1_NM_001317122.1_cds_12_0_chr1_35913842_f
chr1	35914181	35914276	AGO1_NM_001317122.1_cds_13_0_chr1_35914184_f
chr1	35915345	35915544	AGO1_NM_001317122.1_cds_14_0_chr1_35915348_f
chr1	35917590	35917729	AGO1_NM_001317122.1_cds_15_0_chr1_35917593_f
chr1	35918319	35918425	AGO1_NM_001317122.1_cds_16_0_chr1_35918322_f
chr1	35919052	35919256	AGO1_NM_001317122.1_cds_17_0_chr1_35919055_f
chr1	35919496	35919711	AGO1_NM_001317122.1_cds_18_0_chr1_35919499_f
chr1	35919709	35924299	AGO1_NM_001317122.1_utr3_18_0_chr1_35919710_f
chr1	35931081	35931426	AGO3_NM_024852.3_utr5_0_0_chr1_35931082_f
chr1	35931424	35931447	AGO3_NM_024852.3_cds_0_0_chr1_35931427_f
chr1	35945689	35945865	AGO3_NM_024852.3_cds_1_0_chr1_35945692_f
chr1	35966952	35967077	AGO3_NM_024852.3_cds_2_0_chr1_35966955_f
chr1	35972021	35972234	AGO3_NM_024852.3_cds_3_0_chr1_35972024_f
chr1	35973372	35973513	AGO3_NM_024852.3_cds_4_0_chr1_35973375_f
chr1	36004338	36004477	AGO3_NM_024852.3_cds_5_0_chr1_36004341_f
chr1	36008687	36008779	AGO3_NM_024852.3_cds_6_0_chr1_36008690_f
chr1	36008894	36009046	AGO3_NM_024852.3_cds_7_0_chr1_36008897_f
chr1	36009472	36009596	AGO3_NM_024852.3_cds_8_0_chr1_36009475_f
chr1	36013627	36013754	AGO3_NM_024852.3_cds_9_0_chr1_36013630_f
chr1	36013912	36014050	AGO3_NM_024852.3_cds_10_0_chr1_36013915_f
chr1	36027111	36027300	AGO3_NM_024852.3_cds_11_0_chr1_36027114_f
chr1	36034171	36034335	AGO3_NM_024852.3_cds_12_0_chr1_36034174_f
chr1	36036174	36036269	AGO3_NM_024852.3_cds_13_0_chr1_36036177_f
chr1	36039787	36039986	AGO3_NM_024852.3_cds_14_0_chr1_36039790_f
chr1	36040304	36040443	AGO3_NM_024852.3_cds_15_0_chr1_36040307_f
chr1	36043444	36043550	AGO3_NM_024852.3_cds_16_0_chr1_36043447_f
chr1	36054943	36055147	AGO3_NM_024852.3_cds_17_0_chr1_36054946_f
chr1	36055634	36055747	AGO3_NM_024852.3_cds_18_0_chr1_36055637_f
chr1	36055745	36056462	AGO3_NM_024852.3_utr3_18_0_chr1_36055746_f
chr1	52423274	52423934	ZCCHC11_NM_001009881.2_utr3_0_0_chr1_52423275_r
chr1	52423932	52424004	ZCCHC11_NM_001009881.2_cds_0_0_chr1_52423935_r
chr1	52425346	52425509	ZCCHC11_NM_001009881.2_cds_1_0_chr1_52425349_r
chr1	52431010	52431462	ZCCHC11_NM_001009881.2_cds_2_0_chr1_52431013_r
chr1	52435362	52435467	ZCCHC11_NM_001009881.2_cds_3_0_chr1_52435365_r
chr1	52436752	52436980	ZCCHC11_NM_001009881.2_cds_4_0_chr1_52436755_r
chr1	52438217	52438337	ZCCHC11_NM_001009881.2_cds_5_0_chr1_52438220_r
chr1	52445784	52445871	ZCCHC11_NM_001009881.2_cds_6_0_chr1_52445787_r
chr1	52445954	52446006	ZCCHC11_NM_001009881.2_cds_7_0_chr1_52445957_r
chr1	52446262	52446444	ZCCHC11_NM_001009881.2_cds_8_0_chr1_52446265_r
chr1	52446587	52446669	ZCCHC11_NM_001009881.2_cds_9_0_chr1_52446590_r
chr1	52458333	52458451	ZCCHC11_NM_001009881.2_cds_10_0_chr1_52458336_r
chr1	52461131	52461225	ZCCHC11_NM_001009881.2_cds_11_0_chr1_52461134_r
chr1	52461510	52461618	ZCCHC11_NM_001009881.2_cds_12_0_chr1_52461513_r
chr1	52461709	52461771	ZCCHC11_NM_001009881.2_cds_13_0_chr1_52461712_r
chr1	52465067	52465175	ZCCHC11_NM_001009881.2_cds_14_0_chr1_52465070_r
chr1	52468178	52468269	ZCCHC11_NM_001009881.2_cds_15_0_chr1_52468181_r
chr1	52471949	52472104	ZCCHC11_NM_001009881.2_cds_16_0_chr1_52471952_r
chr1	52474829	52475537	ZCCHC11_NM_001009881.2_cds_17_0_chr1_52474832_r
chr1	52477705	52477884	ZCCHC11_NM_001009881.2_cds_18_0_chr1_52477708_r
chr1	52481420	52481637	ZCCHC11_NM_001009881.2_cds_19_0_chr1_52481423_r
chr1	52481801	52481925	ZCCHC11_NM_001009881.2_cds_20_0_chr1_52481804_r
chr1	52488906	52489037	ZCCHC11_NM_001009881.2_cds_21_0_chr1_52488909_r
chr1	52490729	52490803	ZCCHC11_NM_001009881.2_cds_22_0_chr1_52490732_r
chr1	52493608	52493664	ZCCHC11_NM_001009881.2_cds_23_0_chr1_52493611_r
chr1	52495424	52495517	ZCCHC11_NM_001009881.2_cds_24_0_chr1_52495427_r
chr1	52497003	52497185	ZCCHC11_NM_001009881.2_cds_25_0_chr1_52497006_r
chr1	52509593	52509714	ZCCHC11_NM_001009881.2_cds_26_0_chr1_52509596_r
chr1	52515888	52516056	ZCCHC11_NM_001009881.2_cds_27_0_chr1_52515891_r
chr1	52525560	52526282	ZCCHC11_NM_001009881.2_cds_28_0_chr1_52525563_r
chr1	52526280	52526373	ZCCHC11_NM_001009881.2_utr5_28_0_chr1_52526281_r
chr1	52552930	52553090	ZCCHC11_NM_001009881.2_utr5_29_0_chr1_52552931_r
chr1	112674311	112674729	MOV10_NM_020963.4_utr5_0_0_chr1_112674312_f
chr1	112674831	112674912	MOV10_NM_020963.4_utr5_1_0_chr1_112674832_f
chr1	112674910	112675051	MOV10_NM_020963.4_cds_1_0_chr1_112674913_f
chr1	112688932	112689140	MOV10_NM_020963.4_cds_2_0_chr1_112688935_f
chr1	112689412	112689652	MOV10_NM_020963.4_cds_3_0_chr1_112689415_f
chr1	112689837	112690100	MOV10_NM_020963.4_cds_4_0_chr1_112689840_f
chr1	112691662	112691801	MOV10_NM_020963.4_cds_5_0_chr1_112691665_f
chr1	112692758	112692931	MOV10_NM_020963.4_cds_6_0_chr1_112692761_f
chr1	112694015	112694174	MOV10_NM_020963.4_cds_7_0_chr1_112694018_f
chr1	112694450	112694631	MOV10_NM_020963.4_cds_8_0_chr1_112694453_f
chr1	112694746	112694898	MOV10_NM_020963.4_cds_9_0_chr1_112694749_f
chr1	112695413	112695576	MOV10_NM_020963.4_cds_10_0_chr1_112695416_f
chr1	112696145	112696253	MOV10_NM_020963.4_cds_11_0_chr1_112696148_f
chr1	112696434	112696536	MOV10_NM_020963.4_cds_12_0_chr1_112696437_f
chr1	112696627	112696848	MOV10_NM_020963.4_cds_13_0_chr1_112696630_f
chr1	112697991	112698113	MOV10_NM_020963.4_cds_14_0_chr1_112697994_f
chr1	112698284	112698480	MOV10_NM_020963.4_cds_15_0_chr1_112698287_f
chr1	112698712	112698791	MOV10_NM_020963.4_cds_16_0_chr1_112698715_f
chr1	112699682	112699812	MOV10_NM_020963.4_cds_17_0_chr1_112699685_f
chr1	112699891	112699984	MOV10_NM_020963.4_cds_18_0_chr1_112699894_f
chr1	112700216	112700342	MOV10_NM_020963.4_cds_19_0_chr1_112700219_f
chr1	112700413	112700509	MOV10_NM_020963.4_cds_20_0_chr1_112700416_f
chr1	112700507	112700746	MOV10_NM_020963.4_utr3_20_0_chr1_112700508_f
chr1	154582056	154584805	ADAR_NM_001111.4_utr3_0_0_chr1_154582057_r
chr1	154584803	154585045	ADAR_NM_001111.4_cds_0_0_chr1_154584806_r
chr1	154585214	154585346	ADAR_NM_001111.4_cds_1_0_chr1_154585217_r
chr1	154585750	154585867	ADAR_NM_001111.4_cds_2_0_chr1_154585753_r
chr1	154586178	154586365	ADAR_NM_001111.4_cds_3_0_chr1_154586181_r
chr1	154588122	154588260	ADAR_NM_001111.4_cds_4_0_chr1_154588125_r
chr1	154588548	154588675	ADAR_NM_001111.4_cds_5_0_chr1_154588551_r
chr1	154589366	154589464	ADAR_NM_001111.4_cds_6_0_chr1_154589369_r
chr1	154589754	154589930	ADAR_NM_001111.4_cds_7_0_chr1_154589757_r
chr1	154590181	154590411	ADAR_NM_001111.4_cds_8_0_chr1_154590184_r
chr1	154596802	154596997	ADAR_NM_001111.4_cds_9_0_chr1_154596805_r
chr1	154597120	154597269	ADAR_NM_001111.4_cds_10_0_chr1_154597123_r
chr1	154597825	154597978	ADAR_NM_001111.4_cds_11_0_chr1_154597828_r
chr1	154598399	154598587	ADAR_NM_001111.4_cds_12_0_chr1_154598402_r
chr1	154601038	154602628	ADAR_NM_001111.4_cds_13_0_chr1_154601041_r
chr1	154607989	154608008	ADAR_NM_001111.4_cds_14_0_chr1_154607992_r
chr1	154608006	154608248	ADAR_NM_001111.4_utr5_14_0_chr1_154608007_r
chr12	53500920	53501408	TARBP2_NM_134323.1_utr5_0_0_chr12_53500921_f
chr12	53501406	53501463	TARBP2_NM_134323.1_cds_0_0_chr12_53501409_f
chr12	53502012	53502186	TARBP2_NM_134323.1_cds_1_0_chr12_53502015_f
chr12	53503024	53503131	TARBP2_NM_134323.1_cds_2_0_chr12_53503027_f
chr12	53503710	53503810	TARBP2_NM_134323.1_cds_3_0_chr12_53503713_f
chr12	53504394	53504471	TARBP2_NM_134323.1_cds_4_0_chr12_53504397_f
chr12	53504695	53504817	TARBP2_NM_134323.1_cds_5_0_chr12_53504698_f
chr12	53505132	53505264	TARBP2_NM_134323.1_cds_6_0_chr12_53505135_f
chr12	53505646	53505852	TARBP2_NM_134323.1_cds_7_0_chr12_53505649_f
chr12	53505988	53506150	TARBP2_NM_134323.1_cds_8_0_chr12_53505991_f
chr12	53506148	53506431	TARBP2_NM_134323.1_utr3_8_0_chr12_53506149_f
chr12	130871993	130872126	RAN_NM_006325.4_utr5_0_0_chr12_130871994_f
chr12	130872583	130872593	RAN_NM_006325.4_utr5_1_0_chr12_130872584_f
chr12	130872591	130872631	RAN_NM_006325.4_cds_1_0_chr12_130872594_f
chr12	130872833	130872922	RAN_NM_006325.4_cds_2_0_chr12_130872836_f
chr12	130873000	130873130	RAN_NM_006325.4_cds_3_0_chr12_130873003_f
chr12	130874543	130874735	RAN_NM_006325.4_cds_4_0_chr12_130874546_f
chr12	130875609	130875784	RAN_NM_006325.4_cds_5_0_chr12_130875612_f
chr12	130875879	130875928	RAN_NM_006325.4_cds_6_0_chr12_130875882_f
chr12	130875926	130877678	RAN_NM_006325.4_utr3_6_0_chr12_130875927_f
chr14	95086227	95090497	DICER1_NM_030621.4_utr3_0_0_chr14_95086228_r
chr14	95090495	95090665	DICER1_NM_030621.4_cds_0_0_chr14_95090498_r
chr14	95091031	95091111	DICER1_NM_030621.4_cds_1_0_chr14_95091034_r
chr14	95091200	95091367	DICER1_NM_030621.4_cds_2_0_chr14_95091203_r
chr14	95093885	95094158	DICER1_NM_030621.4_cds_3_0_chr14_95093888_r
chr14	95095822	95096715	DICER1_NM_030621.4_cds_4_0_chr14_95095825_r
chr14	95099777	95099937	DICER1_NM_030621.4_cds_5_0_chr14_95099780_r
chr14	95103343	95104128	DICER1_NM_030621.4_cds_6_0_chr14_95103346_r
chr14	95105068	95105248	DICER1_NM_030621.4_cds_7_0_chr14_95105071_r
chr14	95105675	95105785	DICER1_NM_030621.4_cds_8_0_chr14_95105678_r
chr14	95106038	95106225	DICER1_NM_030621.4_cds_9_0_chr14_95106041_r
chr14	95107605	95107763	DICER1_NM_030621.4_cds_10_0_chr14_95107608_r
chr14	95107877	95108095	DICER1_NM_030621.4_cds_11_0_chr14_95107880_r
chr14	95108321	95108505	DICER1_NM_030621.4_cds_12_0_chr14_95108324_r
chr14	95111314	95111458	DICER1_NM_030621.4_cds_13_0_chr14_95111317_r
chr14	95112169	95112249	DICER1_NM_030621.4_cds_14_0_chr14_95112172_r
chr14	95113089	95113226	DICER1_NM_030621.4_cds_15_0_chr14_95113092_r
chr14	95115664	95115823	DICER1_NM_030621.4_cds_16_0_chr14_95115667_r
chr14	95116450	95116697	DICER1_NM_030621.4_cds_17_0_chr14_95116453_r
chr14	95117619	95117756	DICER1_NM_030621.4_cds_18_0_chr14_95117622_r
chr14	95124193	95124670	DICER1_NM_030621.4_cds_19_0_chr14_95124196_r
chr14	95126577	95126750	DICER1_NM_030621.4_cds_20_0_chr14_95126580_r
chr14	95129469	95129634	DICER1_NM_030621.4_cds_21_0_chr14_95129472_r
chr14	95130055	95130194	DICER1_NM_030621.4_cds_22_0_chr14_95130058_r
chr14	95131506	95131641	DICER1_NM_030621.4_cds_23_0_chr14_95131509_r
chr14	95132512	95132679	DICER1_NM_030621.4_cds_24_0_chr14_95132515_r
chr14	95133312	95133460	DICER1_NM_030621.4_cds_25_0_chr14_95133315_r
chr14	95133458	95133503	DICER1_NM_030621.4_utr5_25_0_chr14_95133459_r
chr14	95140658	95140759	DICER1_NM_030621.4_utr5_26_0_chr14_95140659_r
chr14	95141682	95141748	DICER1_NM_030621.4_utr5_27_0_chr14_95141683_r
chr14	95157930	95158010	DICER1_NM_030621.4_utr5_28_0_chr14_95157931_r
chr16	24729670	24729841	TNRC6A_NM_014494.3_utr5_0_0_chr16_24729671_f
chr16	24729839	24729848	TNRC6A_NM_014494.3_cds_0_0_chr16_24729842_f
chr16	24730250	24730302	TNRC6A_NM_014494.3_cds_1_0_chr16_24730253_f
chr16	24750723	24750815	TNRC6A_NM_014494.3_cds_2_0_chr16_24750726_f
chr16	24758336	24758362	TNRC6A_NM_014494.3_cds_3_0_chr16_24758339_f
chr16	24776930	24777360	TNRC6A_NM_014494.3_cds_4_0_chr16_24776933_f
chr16	24789229	24791819	TNRC6A_NM_014494.3_cds_5_0_chr16_24789232_f
chr16	24793470	24793651	TNRC6A_NM_014494.3_cds_6_0_chr16_24793473_f
chr16	24794541	24794721	TNRC6A_NM_014494.3_cds_7_0_chr16_24794544_f
chr16	24795904	24795941	TNRC6A_NM_014494.3_cds_8_0_chr16_24795907_f
chr16	24797487	24797572	TNRC6A_NM_014494.3_cds_9_0_chr16_24797490_f
chr16	24797912	24797968	TNRC6A_NM_014494.3_cds_10_0_chr16_24797915_f
chr16	24804174	24804321	TNRC6A_NM_014494.3_cds_11_0_chr16_24804177_f
chr16	24804702	24804853	TNRC6A_NM_014494.3_cds_12_0_chr16_24804705_f
chr16	24805011	24805153	TNRC6A_NM_014494.3_cds_13_0_chr16_24805014_f
chr16	24805602	24805735	TNRC6A_NM_014494.3_cds_14_0_chr16_24805605_f
chr16	24806203	24806285	TNRC6A_NM_014494.3_cds_15_0_chr16_24806206_f
chr16	24806571	24806786	TNRC6A_NM_014494.3_cds_16_0_chr16_24806574_f
chr16	24809347	24809483	TNRC6A_NM_014494.3_cds_17_0_chr16_24809350_f
chr16	24815144	24815307	TNRC6A_NM_014494.3_cds_18_0_chr16_24815147_f
chr16	24816813	24816958	TNRC6A_NM_014494.3_cds_19_0_chr16_24816816_f
chr16	24818590	24818702	TNRC6A_NM_014494.3_cds_20_0_chr16_24818593_f
chr16	24820136	24820362	TNRC6A_NM_014494.3_cds_21_0_chr16_24820139_f
chr16	24822074	24822149	TNRC6A_NM_014494.3_cds_22_0_chr16_24822077_f
chr16	24822871	24823015	TNRC6A_NM_014494.3_cds_23_0_chr16_24822874_f
chr16	24823429	24823809	TNRC6A_NM_014494.3_cds_24_0_chr16_24823432_f
chr16	24823807	24826227	TNRC6A_NM_014494.3_utr3_24_0_chr16_24823808_f
chr16	31180109	31180214	FUS_NM_001170634.1_utr5_0_0_chr16_31180110_f
chr16	31180212	31180229	FUS_NM_001170634.1_cds_0_0_chr16_31180215_f
chr16	31182395	31182424	FUS_NM_001170634.1_cds_1_0_chr16_31182398_f
chr16	31182510	31182666	FUS_NM_001170634.1_cds_2_0_chr16_31182513_f
chr16	31183858	31184004	FUS_NM_001170634.1_cds_3_0_chr16_31183861_f
chr16	31184206	31184398	FUS_NM_001170634.1_cds_4_0_chr16_31184209_f
chr16	31184936	31185181	FUS_NM_001170634.1_cds_5_0_chr16_31184939_f
chr16	31186799	31186838	FUS_NM_001170634.1_cds_6_0_chr16_31186802_f
chr16	31188322	31188359	FUS_NM_001170634.1_cds_7_0_chr16_31188325_f
chr16	31189120	31189228	FUS_NM_001170634.1_cds_8_0_chr16_31189123_f
chr16	31189662	31189796	FUS_NM_001170634.1_cds_9_0_chr16_31189665_f
chr16	31190037	31190143	FUS_NM_001170634.1_cds_10_0_chr16_31190040_f
chr16	31190272	31190400	FUS_NM_001170634.1_cds_11_0_chr16_31190275_f
chr16	31190739	31190844	FUS_NM_001170634.1_cds_12_0_chr16_31190742_f
chr16	31190960	31191112	FUS_NM_001170634.1_cds_13_0_chr16_31190963_f
chr16	31191396	31191440	FUS_NM_001170634.1_cds_14_0_chr16_31191399_f
chr16	31191438	31194871	FUS_NM_001170634.1_utr3_14_0_chr16_31191439_f
chr17	744420	744865	GEMIN4_NM_015721.2_utr3_0_0_chr17_744421_r
chr17	744863	748034	GEMIN4_NM_015721.2_cds_0_0_chr17_744866_r
chr17	752130	752144	GEMIN4_NM_015721.2_cds_1_0_chr17_752133_r
chr17	752142	752261	GEMIN4_NM_015721.2_utr5_1_0_chr17_752143_r
chr17	64498253	64499922	DDX5_NM_004396.4_utr3_0_0_chr17_64498254_r
chr17	64499920	64500328	DDX5_NM_004396.4_cds_0_0_chr17_64499923_r
chr17	64500546	64500775	DDX5_NM_004396.4_cds_1_0_chr17_64500549_r
chr17	64502007	64502071	DDX5_NM_004396.4_cds_2_0_chr17_64502010_r
chr17	64502159	64502225	DDX5_NM_004396.4_cds_3_0_chr17_64502162_r
chr17	64502436	64502551	DDX5_NM_004396.4_cds_4_0_chr17_64502439_r
chr17	64502923	64503100	DDX5_NM_004396.4_cds_5_0_chr17_64502926_r
chr17	64503185	64503350	DDX5_NM_004396.4_cds_6_0_chr17_64503188_r
chr17	64503427	64503573	DDX5_NM_004396.4_cds_7_0_chr17_64503430_r
chr17	64503800	64503870	DDX5_NM_004396.4_cds_8_0_chr17_64503803_r
chr17	64503980	64504118	DDX5_NM_004396.4_cds_9_0_chr17_64503983_r
chr17	64504219	64504320	DDX5_NM_004396.4_cds_10_0_chr17_64504222_r
chr17	64504674	64504844	DDX5_NM_004396.4_cds_11_0_chr17_64504677_r
chr17	64506073	64506121	DDX5_NM_004396.4_cds_12_0_chr17_64506076_r
chr17	64506119	64506521	DDX5_NM_004396.4_utr5_12_0_chr17_64506120_r
chr18	47841826	47841952	SMAD2_NM_005901.5_cds_0
chr18	47845337	47845486	SMAD2_NM_005901.5_cds_1
chr18	47845660	47845802	SMAD2_NM_005901.5_cds_2
chr18	47848472	47848689	SMAD2_NM_005901.5_cds_3
chr18	47851273	47851329	SMAD2_NM_005901.5_cds_4
chr18	47865056	47865135	SMAD2_NM_005901.5_cds_5
chr18	47868320	47868459	SMAD2_NM_005901.5_cds_6
chr18	47869240	47869438	SMAD2_NM_005901.5_cds_7
chr18	47870472	47870566	SMAD2_NM_005901.5_cds_8
chr18	47896518	47896756	SMAD2_NM_005901.5_cds_9
chr18	47896756	47896809	SMAD2_NM_005901.5_utr5_9
chr18	47930360	47930599	SMAD2_NM_005901.5_utr5_10
chr18	51030212	51030623	SMAD4_NM_005359.5_utr5_0_0_chr18_51030213_f
chr18	51046919	51047046	SMAD4_NM_005359.5_utr5_1_0_chr18_51046920_f
chr18	51047044	51047297	SMAD4_NM_005359.5_cds_1_0_chr18_51047047_f
chr18	51048683	51048862	SMAD4_NM_005359.5_cds_2_0_chr18_51048686_f
chr18	51049292	51049326	SMAD4_NM_005359.5_cds_3_0_chr18_51049295_f
chr18	51054778	51054995	SMAD4_NM_005359.5_cds_4_0_chr18_51054781_f
chr18	51058122	51058246	SMAD4_NM_005359.5_cds_5_0_chr18_51058125_f
chr18	51058337	51058458	SMAD4_NM_005359.5_cds_6_0_chr18_51058340_f
chr18	51059863	51059918	SMAD4_NM_005359.5_cds_7_0_chr18_51059866_f
chr18	51065420	51065608	SMAD4_NM_005359.5_cds_8_0_chr18_51065423_f
chr18	51067016	51067189	SMAD4_NM_005359.5_cds_9_0_chr18_51067019_f
chr18	51076635	51076778	SMAD4_NM_005359.5_cds_10_0_chr18_51076638_f
chr18	51078253	51078469	SMAD4_NM_005359.5_cds_11_0_chr18_51078256_f
chr18	51078467	51085042	SMAD4_NM_005359.5_utr3_11_0_chr18_51078468_f
chr19	6413103	6414111	KHSRP_NM_003685.2_utr3_0_0_chr19_6413104_r
chr19	6414109	6414122	KHSRP_NM_003685.2_cds_0_0_chr19_6414112_r
chr19	6415138	6415303	KHSRP_NM_003685.2_cds_1_0_chr19_6415141_r
chr19	6415377	6415459	KHSRP_NM_003685.2_cds_2_0_chr19_6415380_r
chr19	6415531	6415736	KHSRP_NM_003685.2_cds_3_0_chr19_6415534_r
chr19	6415805	6415898	KHSRP_NM_003685.2_cds_4_0_chr19_6415808_r
chr19	6416295	6416409	KHSRP_NM_003685.2_cds_5_0_chr19_6416298_r
chr19	6416487	6416652	KHSRP_NM_003685.2_cds_6_0_chr19_6416490_r
chr19	6416735	6416884	KHSRP_NM_003685.2_cds_7_0_chr19_6416738_r
chr19	6416984	6417089	KHSRP_NM_003685.2_cds_8_0_chr19_6416987_r
chr19	6417736	6417843	KHSRP_NM_003685.2_cds_9_0_chr19_6417739_r
chr19	6417978	6418081	KHSRP_NM_003685.2_cds_10_0_chr19_6417981_r
chr19	6418480	6418583	KHSRP_NM_003685.2_cds_11_0_chr19_6418483_r
chr19	6418699	6418878	KHSRP_NM_003685.2_cds_12_0_chr19_6418702_r
chr19	6419200	6419262	KHSRP_NM_003685.2_cds_13_0_chr19_6419203_r
chr19	6420070	6420146	KHSRP_NM_003685.2_cds_14_0_chr19_6420073_r
chr19	6420419	6420473	KHSRP_NM_003685.2_cds_15_0_chr19_6420422_r
chr19	6421275	6421319	KHSRP_NM_003685.2_cds_16_0_chr19_6421278_r
chr19	6421647	6421690	KHSRP_NM_003685.2_cds_17_0_chr19_6421650_r
chr19	6422337	6422438	KHSRP_NM_003685.2_cds_18_0_chr19_6422340_r
chr19	6424450	6424703	KHSRP_NM_003685.2_cds_19_0_chr19_6424453_r
chr19	6424701	6424811	KHSRP_NM_003685.2_utr5_19_0_chr19_6424702_r
chr2	178431413	178432096	PRKRA_NM_003690.4_utr3_0_0_chr2_178431414_r
chr2	178432094	178432256	PRKRA_NM_003690.4_cds_0_0_chr2_178432097_r
chr2	178436142	178436321	PRKRA_NM_003690.4_cds_1_0_chr2_178436145_r
chr2	178441607	178441706	PRKRA_NM_003690.4_cds_2_0_chr2_178441610_r
chr2	178443264	178443386	PRKRA_NM_003690.4_cds_3_0_chr2_178443267_r
chr2	178444419	178444502	PRKRA_NM_003690.4_cds_4_0_chr2_178444422_r
chr2	178447502	178447588	PRKRA_NM_003690.4_cds_5_0_chr2_178447505_r
chr2	178450239	178450413	PRKRA_NM_003690.4_cds_6_0_chr2_178450242_r
chr2	178450963	178451032	PRKRA_NM_003690.4_cds_7_0_chr2_178450966_r
chr2	178451030	178451231	PRKRA_NM_003690.4_utr5_7_0_chr2_178451031_r
chr2	231961582	231961765	DIS3L2_NM_152383.4_utr5_0_0_chr2_231961583_f
chr2	232014834	232014927	DIS3L2_NM_152383.4_utr5_1_0_chr2_232014835_f
chr2	232014925	232014981	DIS3L2_NM_152383.4_cds_1_0_chr2_232014928_f
chr2	232015511	232015673	DIS3L2_NM_152383.4_cds_2_0_chr2_232015514_f
chr2	232024274	232024332	DIS3L2_NM_152383.4_cds_3_0_chr2_232024277_f
chr2	232029976	232030082	DIS3L2_NM_152383.4_cds_4_0_chr2_232029979_f
chr2	232087484	232087723	DIS3L2_NM_152383.4_cds_5_0_chr2_232087487_f
chr2	232130616	232130721	DIS3L2_NM_152383.4_cds_6_0_chr2_232130619_f
chr2	232136469	232136721	DIS3L2_NM_152383.4_cds_7_0_chr2_232136472_f
chr2	232163456	232163634	DIS3L2_NM_152383.4_cds_8_0_chr2_232163459_f
chr2	232210323	232210407	DIS3L2_NM_152383.4_cds_9_0_chr2_232210326_f
chr2	232238530	232238647	DIS3L2_NM_152383.4_cds_10_0_chr2_232238533_f
chr2	232249236	232249348	DIS3L2_NM_152383.4_cds_11_0_chr2_232249239_f
chr2	232263204	232263442	DIS3L2_NM_152383.4_cds_12_0_chr2_232263207_f
chr2	232300037	232300121	DIS3L2_NM_152383.4_cds_13_0_chr2_232300040_f
chr2	232329810	232329998	DIS3L2_NM_152383.4_cds_14_0_chr2_232329813_f
chr2	232330687	232330778	DIS3L2_NM_152383.4_cds_15_0_chr2_232330690_f
chr2	232333837	232333989	DIS3L2_NM_152383.4_cds_16_0_chr2_232333840_f
chr2	232334366	232334501	DIS3L2_NM_152383.4_cds_17_0_chr2_232334369_f
chr2	232334628	232334737	DIS3L2_NM_152383.4_cds_18_0_chr2_232334631_f
chr2	232335770	232335876	DIS3L2_NM_152383.4_cds_19_0_chr2_232335773_f
chr2	232336466	232336632	DIS3L2_NM_152383.4_cds_20_0_chr2_232336469_f
chr2	232336630	232337198	DIS3L2_NM_152383.4_utr3_20_0_chr2_232336631_f
chr22	20080231	20080383	DGCR8_NM_022720.6_utr5_0_0_chr22_20080232_f
chr22	20085686	20085963	DGCR8_NM_022720.6_utr5_1_0_chr22_20085687_f
chr22	20085961	20086685	DGCR8_NM_022720.6_cds_1_0_chr22_20085964_f
chr22	20087159	20087323	DGCR8_NM_022720.6_cds_2_0_chr22_20087162_f
chr22	20089666	20089813	DGCR8_NM_022720.6_cds_3_0_chr22_20089669_f
chr22	20089973	20090260	DGCR8_NM_022720.6_cds_4_0_chr22_20089976_f
chr22	20091432	20091634	DGCR8_NM_022720.6_cds_5_0_chr22_20091435_f
chr22	20091866	20091972	DGCR8_NM_022720.6_cds_6_0_chr22_20091869_f
chr22	20092806	20092909	DGCR8_NM_022720.6_cds_7_0_chr22_20092809_f
chr22	20094710	20094797	DGCR8_NM_022720.6_cds_8_0_chr22_20094713_f
chr22	20106174	20106279	DGCR8_NM_022720.6_cds_9_0_chr22_20106177_f
chr22	20106589	20106700	DGCR8_NM_022720.6_cds_10_0_chr22_20106592_f
chr22	20107268	20107400	DGCR8_NM_022720.6_cds_11_0_chr22_20107271_f
chr22	20108887	20109005	DGCR8_NM_022720.6_cds_12_0_chr22_20108890_f
chr22	20110022	20110110	DGCR8_NM_022720.6_cds_13_0_chr22_20110025_f
chr22	20110108	20111877	DGCR8_NM_022720.6_utr3_13_0_chr22_20110109_f
chr22	38483437	38485934	DDX17_NM_001098504.1_utr3_0_0_chr22_38483438_r
chr22	38485932	38486442	DDX17_NM_001098504.1_cds_0_0_chr22_38485935_r
chr22	38487870	38488117	DDX17_NM_001098504.1_cds_1_0_chr22_38487873_r
chr22	38492053	38492117	DDX17_NM_001098504.1_cds_2_0_chr22_38492056_r
chr22	38493707	38493773	DDX17_NM_001098504.1_cds_3_0_chr22_38493710_r
chr22	38494018	38494133	DDX17_NM_001098504.1_cds_4_0_chr22_38494021_r
chr22	38494627	38494804	DDX17_NM_001098504.1_cds_5_0_chr22_38494630_r
chr22	38494883	38495048	DDX17_NM_001098504.1_cds_6_0_chr22_38494886_r
chr22	38495793	38495939	DDX17_NM_001098504.1_cds_7_0_chr22_38495796_r
chr22	38498082	38498152	DDX17_NM_001098504.1_cds_8_0_chr22_38498085_r
chr22	38498437	38498575	DDX17_NM_001098504.1_cds_9_0_chr22_38498440_r
chr22	38499397	38499501	DDX17_NM_001098504.1_cds_10_0_chr22_38499400_r
chr22	38501127	38501282	DDX17_NM_001098504.1_cds_11_0_chr22_38501130_r
chr22	38505948	38506239	DDX17_NM_001098504.1_cds_12_0_chr22_38505951_r
chr22	38506237	38506340	DDX17_NM_001098504.1_utr5_12_0_chr22_38506238_r
chr3	119821952	119826787	GSK3B_NM_002093.3_utr3_0_0_chr3_119821953_r
chr3	119826785	119826857	GSK3B_NM_002093.3_cds_0_0_chr3_119826788_r
chr3	119843252	119843355	GSK3B_NM_002093.3_cds_1_0_chr3_119843255_r
chr3	119863416	119863607	GSK3B_NM_002093.3_cds_2_0_chr3_119863419_r
chr3	119866587	119866630	GSK3B_NM_002093.3_cds_3_0_chr3_119866590_r
chr3	119876410	119876510	GSK3B_NM_002093.3_cds_4_0_chr3_119876413_r
chr3	119905752	119905854	GSK3B_NM_002093.3_cds_5_0_chr3_119905755_r
chr3	119912701	119912812	GSK3B_NM_002093.3_cds_6_0_chr3_119912704_r
chr3	119916041	119916176	GSK3B_NM_002093.3_cds_7_0_chr3_119916044_r
chr3	119923370	119923485	GSK3B_NM_002093.3_cds_8_0_chr3_119923373_r
chr3	119947265	119947353	GSK3B_NM_002093.3_cds_9_0_chr3_119947268_r
chr3	120002043	120002241	GSK3B_NM_002093.3_cds_10_0_chr3_120002046_r
chr3	120093344	120093436	GSK3B_NM_002093.3_cds_11_0_chr3_120093347_r
chr3	120093434	120094417	GSK3B_NM_002093.3_utr5_11_0_chr3_120093435_r
chr5	31400493	31401431	DROSHA_NM_013235.4_utr3_0_0_chr5_31400494_r
chr5	31401429	31401564	DROSHA_NM_013235.4_cds_0_0_chr5_31401432_r
chr5	31405674	31405725	DROSHA_NM_013235.4_cds_1_0_chr5_31405677_r
chr5	31406850	31406947	DROSHA_NM_013235.4_cds_2_0_chr5_31406853_r
chr5	31409053	31409161	DROSHA_NM_013235.4_cds_3_0_chr5_31409056_r
chr5	31409247	31409334	DROSHA_NM_013235.4_cds_4_0_chr5_31409250_r
chr5	31410743	31410889	DROSHA_NM_013235.4_cds_5_0_chr5_31410746_r
chr5	31421269	31421379	DROSHA_NM_013235.4_cds_6_0_chr5_31421272_r
chr5	31422784	31422946	DROSHA_NM_013235.4_cds_7_0_chr5_31422787_r
chr5	31424424	31424473	DROSHA_NM_013235.4_cds_8_0_chr5_31424427_r
chr5	31429472	31429547	DROSHA_NM_013235.4_cds_9_0_chr5_31429475_r
chr5	31431573	31431680	DROSHA_NM_013235.4_cds_10_0_chr5_31431576_r
chr5	31435762	31435866	DROSHA_NM_013235.4_cds_11_0_chr5_31435765_r
chr5	31437236	31437300	DROSHA_NM_013235.4_cds_12_0_chr5_31437239_r
chr5	31448544	31448609	DROSHA_NM_013235.4_cds_13_0_chr5_31448547_r
chr5	31449278	31449421	DROSHA_NM_013235.4_cds_14_0_chr5_31449281_r
chr5	31451530	31451642	DROSHA_NM_013235.4_cds_15_0_chr5_31451533_r
chr5	31464233	31464345	DROSHA_NM_013235.4_cds_16_0_chr5_31464236_r
chr5	31466179	31466283	DROSHA_NM_013235.4_cds_17_0_chr5_31466182_r
chr5	31467936	31468065	DROSHA_NM_013235.4_cds_18_0_chr5_31467939_r
chr5	31472060	31472234	DROSHA_NM_013235.4_cds_19_0_chr5_31472063_r
chr5	31483551	31483630	DROSHA_NM_013235.4_cds_20_0_chr5_31483554_r
chr5	31484878	31484964	DROSHA_NM_013235.4_cds_21_0_chr5_31484881_r
chr5	31486488	31486564	DROSHA_NM_013235.4_cds_22_0_chr5_31486491_r
chr5	31493204	31493295	DROSHA_NM_013235.4_cds_23_0_chr5_31493207_r
chr5	31495283	31495374	DROSHA_NM_013235.4_cds_24_0_chr5_31495286_r
chr5	31504552	31504637	DROSHA_NM_013235.4_cds_25_0_chr5_31504555_r
chr5	31508618	31508777	DROSHA_NM_013235.4_cds_26_0_chr5_31508621_r
chr5	31511032	31511178	DROSHA_NM_013235.4_cds_27_0_chr5_31511035_r
chr5	31514985	31515221	DROSHA_NM_013235.4_cds_28_0_chr5_31514988_r
chr5	31515451	31515566	DROSHA_NM_013235.4_cds_29_0_chr5_31515454_r
chr5	31521120	31521217	DROSHA_NM_013235.4_cds_30_0_chr5_31521123_r
chr5	31526076	31526914	DROSHA_NM_013235.4_cds_31_0_chr5_31526079_r
chr5	31529037	31529061	DROSHA_NM_013235.4_cds_32_0_chr5_31529040_r
chr5	31529059	31529105	DROSHA_NM_013235.4_utr5_32_0_chr5_31529060_r
chr5	31530797	31530924	DROSHA_NM_013235.4_utr5_33_0_chr5_31530798_r
chr5	31531989	31532175	DROSHA_NM_013235.4_utr5_34_0_chr5_31531990_r
chr6	36594312	36594481	SRSF3_NM_003017.4_utr5_0_0_chr6_36594313_f
chr6	36596760	36596970	SRSF3_NM_003017.4_cds_1_0_chr6_36596763_f
chr6	36596760	36596762	SRSF3_NM_003017.4_utr5_1_0_chr6_36596761_f
chr6	36598846	36598985	SRSF3_NM_003017.4_cds_2_0_chr6_36598849_f
chr6	36601149	36601192	SRSF3_NM_003017.4_cds_3_0_chr6_36601152_f
chr6	36601705	36601796	SRSF3_NM_003017.4_cds_4_0_chr6_36601708_f
chr6	36601959	36601991	SRSF3_NM_003017.4_cds_5_0_chr6_36601962_f
chr6	36601989	36604467	SRSF3_NM_003017.4_utr3_5_0_chr6_36601990_f
chr6	43522329	43523867	XPO5_NM_020750.2_utr3_0_0_chr6_43522330_r
chr6	43523865	43524007	XPO5_NM_020750.2_cds_0_0_chr6_43523868_r
chr6	43524468	43524637	XPO5_NM_020750.2_cds_1_0_chr6_43524471_r
chr6	43524828	43524970	XPO5_NM_020750.2_cds_2_0_chr6_43524831_r
chr6	43525104	43525216	XPO5_NM_020750.2_cds_3_0_chr6_43525107_r
chr6	43525836	43525923	XPO5_NM_020750.2_cds_4_0_chr6_43525839_r
chr6	43526682	43526749	XPO5_NM_020750.2_cds_5_0_chr6_43526685_r
chr6	43527631	43527733	XPO5_NM_020750.2_cds_6_0_chr6_43527634_r
chr6	43528156	43528207	XPO5_NM_020750.2_cds_7_0_chr6_43528159_r
chr6	43528825	43528927	XPO5_NM_020750.2_cds_8_0_chr6_43528828_r
chr6	43530685	43530826	XPO5_NM_020750.2_cds_9_0_chr6_43530688_r
chr6	43531476	43531577	XPO5_NM_020750.2_cds_10_0_chr6_43531479_r
chr6	43533904	43534009	XPO5_NM_020750.2_cds_11_0_chr6_43533907_r
chr6	43546568	43546754	XPO5_NM_020750.2_cds_12_0_chr6_43546571_r
chr6	43547605	43547709	XPO5_NM_020750.2_cds_13_0_chr6_43547608_r
chr6	43548258	43548462	XPO5_NM_020750.2_cds_14_0_chr6_43548261_r
chr6	43549486	43549580	XPO5_NM_020750.2_cds_15_0_chr6_43549489_r
chr6	43549890	43549936	XPO5_NM_020750.2_cds_16_0_chr6_43549893_r
chr6	43551295	43551455	XPO5_NM_020750.2_cds_17_0_chr6_43551298_r
chr6	43553370	43553505	XPO5_NM_020750.2_cds_18_0_chr6_43553373_r
chr6	43555833	43555966	XPO5_NM_020750.2_cds_19_0_chr6_43555836_r
chr6	43558498	43558593	XPO5_NM_020750.2_cds_20_0_chr6_43558501_r
chr6	43560175	43560305	XPO5_NM_020750.2_cds_21_0_chr6_43560178_r
chr6	43560921	43561009	XPO5_NM_020750.2_cds_22_0_chr6_43560924_r
chr6	43562244	43562348	XPO5_NM_020750.2_cds_23_0_chr6_43562247_r
chr6	43565657	43565738	XPO5_NM_020750.2_cds_24_0_chr6_43565660_r
chr6	43567166	43567356	XPO5_NM_020750.2_cds_25_0_chr6_43567169_r
chr6	43568708	43568739	XPO5_NM_020750.2_cds_26_0_chr6_43568711_r
chr6	43570499	43570686	XPO5_NM_020750.2_cds_27_0_chr6_43570502_r
chr6	43570854	43570996	XPO5_NM_020750.2_cds_28_0_chr6_43570857_r
chr6	43572503	43572580	XPO5_NM_020750.2_cds_29_0_chr6_43572506_r
chr6	43573477	43573603	XPO5_NM_020750.2_cds_30_0_chr6_43573480_r
chr6	43575757	43575866	XPO5_NM_020750.2_cds_31_0_chr6_43575760_r
chr6	43575864	43576075	XPO5_NM_020750.2_utr5_31_0_chr6_43575865_r
chr6	104957047	104957250	LIN28B_NM_001004317.3_utr5_0_0_chr6_104957048_f
chr6	104957248	104957262	LIN28B_NM_001004317.3_cds_0_0_chr6_104957251_f
chr6	104958096	104958288	LIN28B_NM_001004317.3_cds_1_0_chr6_104958099_f
chr6	105026295	105026484	LIN28B_NM_001004317.3_cds_2_0_chr6_105026298_f
chr6	105078411	105078785	LIN28B_NM_001004317.3_cds_3_0_chr6_105078414_f
chr6	105078783	105083332	LIN28B_NM_001004317.3_utr3_3_0_chr6_105078784_f
chr8	140520150	140532043	AGO2_NM_012154.4_utr3_0_0_chr8_140520151_r
chr8	140532041	140532154	AGO2_NM_012154.4_cds_0_0_chr8_140532044_r
chr8	140532413	140532617	AGO2_NM_012154.4_cds_1_0_chr8_140532416_r
chr8	140535465	140535571	AGO2_NM_012154.4_cds_2_0_chr8_140535468_r
chr8	140539317	140539456	AGO2_NM_012154.4_cds_3_0_chr8_140539320_r
chr8	140541161	140541360	AGO2_NM_012154.4_cds_4_0_chr8_140541164_r
chr8	140544210	140544305	AGO2_NM_012154.4_cds_5_0_chr8_140544213_r
chr8	140547465	140547629	AGO2_NM_012154.4_cds_6_0_chr8_140547468_r
chr8	140549111	140549300	AGO2_NM_012154.4_cds_7_0_chr8_140549114_r
chr8	140551300	140551438	AGO2_NM_012154.4_cds_8_0_chr8_140551303_r
chr8	140555893	140556020	AGO2_NM_012154.4_cds_9_0_chr8_140555896_r
chr8	140556164	140556288	AGO2_NM_012154.4_cds_10_0_chr8_140556167_r
chr8	140557086	140557238	AGO2_NM_012154.4_cds_11_0_chr8_140557089_r
chr8	140558482	140558574	AGO2_NM_012154.4_cds_12_0_chr8_140558485_r
chr8	140559392	140559531	AGO2_NM_012154.4_cds_13_0_chr8_140559395_r
chr8	140560371	140560512	AGO2_NM_012154.4_cds_14_0_chr8_140560374_r
chr8	140562450	140562636	AGO2_NM_012154.4_cds_15_0_chr8_140562453_r
chr8	140572809	140572934	AGO2_NM_012154.4_cds_16_0_chr8_140572812_r
chr8	140585116	140585313	AGO2_NM_012154.4_cds_17_0_chr8_140585119_r
chr8	140635482	140635508	AGO2_NM_012154.4_cds_18_0_chr8_140635485_r
chr8	140635506	140635546	AGO2_NM_012154.4_utr5_18_0_chr8_140635507_r
chr9	86287732	86288676	ZCCHC6_NM_024617.3_utr3_0_0_chr9_86287733_r
chr9	86288674	86288746	ZCCHC6_NM_024617.3_cds_0_0_chr9_86288677_r
chr9	86301273	86301603	ZCCHC6_NM_024617.3_cds_1_0_chr9_86301276_r
chr9	86303083	86303203	ZCCHC6_NM_024617.3_cds_2_0_chr9_86303086_r
chr9	86304853	86304949	ZCCHC6_NM_024617.3_cds_3_0_chr9_86304856_r
chr9	86305189	86305241	ZCCHC6_NM_024617.3_cds_4_0_chr9_86305192_r
chr9	86308426	86308608	ZCCHC6_NM_024617.3_cds_5_0_chr9_86308429_r
chr9	86309209	86309291	ZCCHC6_NM_024617.3_cds_6_0_chr9_86309212_r
chr9	86309460	86309578	ZCCHC6_NM_024617.3_cds_7_0_chr9_86309463_r
chr9	86309925	86310019	ZCCHC6_NM_024617.3_cds_8_0_chr9_86309928_r
chr9	86310703	86310811	ZCCHC6_NM_024617.3_cds_9_0_chr9_86310706_r
chr9	86317216	86317278	ZCCHC6_NM_024617.3_cds_10_0_chr9_86317219_r
chr9	86318955	86319060	ZCCHC6_NM_024617.3_cds_11_0_chr9_86318958_r
chr9	86319581	86319672	ZCCHC6_NM_024617.3_cds_12_0_chr9_86319584_r
chr9	86322322	86322477	ZCCHC6_NM_024617.3_cds_13_0_chr9_86322325_r
chr9	86322870	86323962	ZCCHC6_NM_024617.3_cds_14_0_chr9_86322873_r
chr9	86325331	86325516	ZCCHC6_NM_024617.3_cds_15_0_chr9_86325334_r
chr9	86328337	86328494	ZCCHC6_NM_024617.3_cds_16_0_chr9_86328340_r
chr9	86337416	86337540	ZCCHC6_NM_024617.3_cds_17_0_chr9_86337419_r
chr9	86338820	86338951	ZCCHC6_NM_024617.3_cds_18_0_chr9_86338823_r
chr9	86340033	86340107	ZCCHC6_NM_024617.3_cds_19_0_chr9_86340036_r
chr9	86340999	86341055	ZCCHC6_NM_024617.3_cds_20_0_chr9_86341002_r
chr9	86343072	86343165	ZCCHC6_NM_024617.3_cds_21_0_chr9_86343075_r
chr9	86344974	86345156	ZCCHC6_NM_024617.3_cds_22_0_chr9_86344977_r
chr9	86345666	86345787	ZCCHC6_NM_024617.3_cds_23_0_chr9_86345669_r
chr9	86346296	86346482	ZCCHC6_NM_024617.3_cds_24_0_chr9_86346299_r
chr9	86352677	86353201	ZCCHC6_NM_024617.3_cds_25_0_chr9_86352680_r
chr9	86353199	86353230	ZCCHC6_NM_024617.3_utr5_25_0_chr9_86353200_r
chr9	86354270	86354487	ZCCHC6_NM_024617.3_utr5_26_0_chr9_86354271_r
chrX	147911950	147912179	FMR1_NM_002024.5_utr5_0_0_chrX_147911951_f
chrX	147912177	147912232	FMR1_NM_002024.5_cds_0_0_chrX_147912180_f
chrX	147921930	147921987	FMR1_NM_002024.5_cds_1_0_chrX_147921933_f
chrX	147925537	147925635	FMR1_NM_002024.5_cds_2_0_chrX_147925540_f
chrX	147928319	147928395	FMR1_NM_002024.5_cds_3_0_chrX_147928322_f
chrX	147928656	147928809	FMR1_NM_002024.5_cds_4_0_chrX_147928659_f
chrX	147929945	147930043	FMR1_NM_002024.5_cds_5_0_chrX_147929948_f
chrX	147930125	147930246	FMR1_NM_002024.5_cds_6_0_chrX_147930128_f
chrX	147932422	147932597	FMR1_NM_002024.5_cds_7_0_chrX_147932425_f
chrX	147932682	147932765	FMR1_NM_002024.5_cds_8_0_chrX_147932685_f
chrX	147936501	147936615	FMR1_NM_002024.5_cds_9_0_chrX_147936504_f
chrX	147937463	147937602	FMR1_NM_002024.5_cds_10_0_chrX_147937466_f
chrX	147938096	147938163	FMR1_NM_002024.5_cds_11_0_chrX_147938099_f
chrX	147940573	147940664	FMR1_NM_002024.5_cds_12_0_chrX_147940576_f
chrX	147943128	147943328	FMR1_NM_002024.5_cds_13_0_chrX_147943131_f
chrX	147944866	147945053	FMR1_NM_002024.5_cds_14_0_chrX_147944869_f
chrX	147945531	147945618	FMR1_NM_002024.5_cds_15_0_chrX_147945534_f
chrX	147948680	147948846	FMR1_NM_002024.5_cds_16_0_chrX_147948683_f
chrX	147948844	147951127	FMR1_NM_002024.5_utr3_16_0_chrX_147948845_f
