# Supplementary material for: A pan-cancer atlas of somatic mutations in miRNA biogenesis genes
Source: Nucleic Acids Res. 2021 Jan 6;49(2):601–20. doi: 10.1093/nar/gkaa1223 (PMC7826265; doi:10.1093/nar/gkaa1223)
Supplement: gkaa1223_Supplemental_Files [file gkaa1223_supplemental_files.zip › GalkaMarciniak_Suppl_Table_S2.xlsx]

## Sheet: Supplementary Table S2
Supplementary Table S2: Summary of TCGA samples and mutations in the panel of miRNA biogenesis genes per cancer type.
cancer ID	cacner type	no. of samples without (and with) hypermutated samples	no. (%) of samples with at least 1 mutation in the panel of miRNA biogenesis genes*	no. of mutations in the panel of miRNA biogenesis genes*	no. (%) of substitutions in the panel of miRNA biogenesis genes*	no. (%) of insertions in the panel of miRNA biogenesis genes*	no. (%) of deletion in the panel of miRNA biogenesis genes*
ACC	Adrenal gland Adenomas and Adenocarcinomas	92 (92)	14 (15.2)	20	16 (80)	1 (5)	3 (15)
BLCA	Bladder Transitional Cell Papillomas and Carcinomas	411 (412)	9 (2.2)	14	14 (100)	0 (0)	0 (0)
BRCA	Brest Ductal and Lobular Neoplasms	1040 (1044)	165 (15.9)	238	213 (89)	8 (3)	17 (7)
CESC	Cervix uteri Squamous Cell Neoplasms	304 (305)	89 (29.3)	154	150 (97)	4 (3)	0 (0)
CHOL	Liver and intrahepatic bile ducts Adenomas and Adenocarcinomas	44 (44)	5 (11.4)	10	7 (70)	0 (0)	3 (30)
COAD	Colon Adenomas and Adenocarcinomas	411 (432)	161 (39.2)	370	315 (85)	15 (4)	40 (11)
DLBC	Lymphoid Neoplasm Diffuse Large B-cell Lymphoma	37 (37)	6 (16.2)	8	8 (100)	0 (0)	0 (0)
ESCA	Esophagus Squamous Cell Neoplasms	181 (182)	52 (28.7)	69	64 (93)	5 (7)	0 (0)
GBM	Glioblastoma Multiforme	394 (396)	39 (9.9)	84	73 (87)	7 (8)	4 (5)
HNC	Head and neck Squamous Cell Neoplasms	510 (510)	126 (24.7)	184	173 (94)	7 (4)	4 (2)
KICH	Kidney Adenomas and Adenocarcinomas	66 (66)	0 (0)	0	0 (0)	0 (0)	0 (0)
KIRC	Kidney Adenomas and Adenocarcinomas	339 (339)	53 (15.6)	70	66 (94)	2 (3)	2 (3)
KIRP	Kidney Adenomas and Adenocarcinomas	288 (288)	58 (20.1)	72	69 (96)	1 (1)	2 (3)
LAML	Acute Myeloid Leukemia	149 (149)	9 (6)	28	26 (93)	1 (4)	1 (4)
LGG	Low Grade Glioma	512 (513)	30 (5.9)	42	36 (86)	4 (9)	2 (5)
LIHC	Liver and intrahepatic bile ducts Adenomas and Adenocarcinomas	375 (375)	71 (18.9)	86	81 (94)	5 (6)	0 (0)
LUAD	Lung Adenocaricnomas	567 (569)	201 (35.4)	305	289 (95)	5 (1)	11 (4)
LUSC	Lung ASquamous Cell Neoplasms	497 (497)	180 (36.2)	274	262 (96)	2 (1)	10 (4)
MESO	Mesothelioma	82 (82)	6 (7.3)	8	7 (88)	0 (0)	1 (12)
OV	Ovary Cystic, Mucinous and Serous Neoplasms	443 (443)	116 (26.2)	186	159 (85)	19 (10)	8 (4)
PAAD	Pancreas Ductal and Lobular Neoplasms	182 (183)	48 (26.4)	54	38 (70)	5 (9)	11 (20)
PCPG	Pheochromocytoma and Paraganglioma	164 (164)	1 (0.6)	1	1 (100)	0 (0)	0 (0)
PRAD	Adrenal gland Adenomas and Adenocarcinomas	497 (498)	27 (5.4)	33	27 (82)	2 (6)	4 (12)
READ	Rectum Adenomas and Adenocarcinomas	146 (150)	46 (31.5)	67	61 (91)	1 (1)	5 (7)
SARC	Sarcoma	240 (240)	27 (11.3)	40	37 (93)	1 (2)	2 (5)
SKCM	Skin Cutaneous Melanoma	460 (470)	202 (43.9)	408	401 (98)	2 (0)	5 (1)
STAD	Stomach Adenomas and Adenocarcinomas	435 (441)	151 (34.7)	378	292 (77)	18 (5)	68 (18)
TGCT	Testicular Germ Cell Tumors	150 (150)	8 (5.3)	11	11 (100)	0 (0)	0 (0)
THCA	Thyroid gland Adenomas and Adenocarcinomas	495 (496)	18 (3.6)	23	13 (57)	6 (26)	4 (17)
THYM	Thymic Epithelial Neoplasms	123 (123)	7 (5.7)	8	7 (88)	0 (0)	1 (12)
UCEC	Uterine Corpus Endometrial Carcinoma	485 (542)	171 (35.3)	395	313 (79)	26 (6)	56 (14)
UCS	Uterine carcinosarcoma	56 (57)	6 (10.7)	7	6 (86)	0 (0)	1 (14)
UVM	Eye and adnexa Nevi and Melanomas	80 (80)	2 (2.5)	2	1 (50)	0 (0)	1 (50)
PAN-C	Pan-Cancer (total)	10255 (10369)	2104 (20.5)	3649	3236 (89)	147 (4)	266 (7)
*statistics relate only to non-hypermutated samples
