# Supplementary material for: A pan-cancer atlas of somatic mutations in miRNA biogenesis genes
Source: Nucleic Acids Res. 2021 Jan 6;49(2):601–20. doi: 10.1093/nar/gkaa1223 (PMC7826265; doi:10.1093/nar/gkaa1223)
Supplement: gkaa1223_Supplemental_Files [file gkaa1223_supplemental_files.zip › GalkaMarciniak_Suppl_Table_S4.xlsx]

## Sheet: Supplementary Table S4
Supplementary Table S4: Overmutation of the particular miRNA biogenesis genes in specific cancer types (p-values).
gene_id	ACC	BLCA	BRCA	CESC	CHOL	COAD	DLBC	ESCA	GBM	HNC	KIRC	KIRP	LAML	LGG	LIHC	LUAD	LUSC	MESO	OV	PAAD	PCPG	PRAD	READ	SARC	SKCM	STAD	TGCT	THCA	THYM	UCEC	UCS	UVM
ADAR	1	1	0.911004	0.682996	1	0.770445	1	0.594045	0.512115	0.713014	0.0864866	0.623247	0.352279	0.851358	0.900202	0.706877	0.0547754	1	0.304104	0.914138	1	0.431482	0.573791	0.258086	0.437546	0.710278	0.0819359	0.646927	0.0454687	0.480161	1	1
AGO1	1	1	0.524013	0.830832	1	0.941327	1	0.732066	0.377495	0.239132	0.483164	0.75352	0.653388	0.796575	0.835158	0.45648	0.567172	0.260574	0.382599	1	1	1	1	0.780455	0.042395	0.0612959	1	0.580936	0.260574	0.716986	1	1
AGO2	1	1	0.838067	0.639047	0.395663	0.822084	1	0.860756	0.7897	0.554592	0.126637	0.974219	0.756766	0.340013	0.930387	0.427389	0.998285	1	0.429574	0.935207	1	0.218404	0.966682	0.591759	0.138435	0.108685	0.42539	0.686658	0.331544	0.00877381	1	1
AGO3	0.0166644	1	0.491495	0.252589	0.245004	0.324518	1	1	0.90795	0.0663953	0.305911	0.598497	1	1	0.69511	0.334978	0.644534	1	0.140929	1	1	0.605614	0.850146	1	0.233742	0.836855	1	1	1	0.969991	1	1
AGO4	1	1.79808e-06	0.603791	0.0451908	1	0.465923	1	0.632071	0.256642	0.0540341	0.16636	1	0.583628	0.732021	0.495788	0.839972	0.612782	1	0.931817	1	1	0.644191	0.615928	0.34903	0.723165	0.497051	1	1	1	0.967084	1	1
DDX17	1	1	0.557361	0.600087	1	0.71708	1	0.908248	0.151826	1	0.690733	0.440254	0.618531	0.416802	0.559779	0.900803	0.986138	0.240109	0.094478	1	1	0.679097	1	0.748189	0.296537	0.0032057	0.314568	1	1	0.111016	1	1
DDX5	0.35526	1	0.000467357	0.114538	1	1	1	0.186915	1	0.91515	0.450832	0.00426436	0.459443	0.230291	0.285044	0.967094	0.718927	1	0.376444	1	1	1	1	1	0.166436	0.991438	1	1	0.16077	0.349308	1	1
DGCR8	0.137002	1	0.897756	0.748751	1	0.965538	0.0259648	0.665205	0.29284	0.561179	0.401286	0.910285	1	1	0.944182	0.289546	0.542673	1	0.0383723	1	1	0.29275	1	0.736439	0.110154	0.463827	1	0.171537	1	0.412605	1	1
DICER1	0.788497	1	0.862175	0.107052	0.167772	0.856528	1	0.969793	0.0204424	0.0882277	0.903702	0.796495	0.34771	1	0.628414	0.765553	0.576581	1	0.899272	0.919956	1	0.717548	0.994698	0.348258	0.0562964	0.981536	0.574009	0.0245027	1	0.00560269	0.418836	1
DIS3L2	1	1	0.912888	0.600087	1	0.71708	0.240109	1	0.945749	0.044069	0.9114	0.705627	0.618531	0.416802	0.0247036	0.224916	0.716932	0.240109	0.955627	1	1	1	0.901605	0.392894	0.400956	0.289166	0.314568	1	0.240109	0.252641	1	1
DROSHA	0.283929	1	0.606758	0.831155	0.417954	0.677421	1	0.496066	0.941566	0.930428	0.507518	0.175947	0.781122	0.657422	0.946635	0.11862	0.000897957	0.0625417	0.653825	0.947177	1	1	0.876101	0.352423	0.3089	0.945711	0.448664	1	1	0.700166	0.0485559	0.102479
FMR1	0.51961	1	0.143897	0.479479	1	0.577537	1	0.716474	0.955275	0.998997	0.924544	0.481849	0.266105	0.190013	0.603211	0.0769442	0.0172981	1	0.967808	1	1	0.702374	0.701069	0.424018	0.993874	0.493751	1	0.00826262	1	0.247073	1	1
FUS	1	1	0.744803	0.983543	0.229956	0.624561	1	0.261905	1	0.70702	0.00866073	1	0.519775	0.0218908	0.382763	0.810794	0.720126	1	0.993149	0.75823	1	1	0.828778	0.649928	0.0968746	0.515122	1	1	1	0.0780509	1	0.0508642
GEMIN4	1	1	0.644672	0.00290528	1	0.698517	0.199497	0.569589	0.677224	0.574097	0.300606	0.867436	0.177964	1	0.910935	0.930601	0.984032	1	0.135319	1	1	0.228386	1	0.0227982	0.695646	0.231704	1	1	1	0.397968	1	1
GSK3B	1	1	0.740382	0.919631	1	0.0637018	1	0.300331	1	0.566867	1	1	1	0.491751	0.75201	0.106935	0.267148	1	0.953067	1	1	0.0958359	1	1	0.476116	0.565769	1	1	1	0.441007	1	1
KHSRP	0.362464	1	0.785191	0.448574	1	0.031058	1	1	0.561786	0.784772	1	1	0.127076	1	0.298041	0.36494	0.037822	1	0.986243	0.705118	1	1	0.441203	0.0578435	0.957776	0.992832	1	1	1	0.0931233	0.145524	1
LIN28A	1	5.89215e-06	0.900143	0.770738	1	0.685206	1	1	0.548633	0.0893272	1	1	1	1	0.557203	0.315403	0.249303	1	1	1	1	1	1	1	0.0777658	0.881494	1	1	1	0.896824	1	1
LIN28B	0.31423	1	0.657296	0.789883	1	0.999352	0.139838	0.730269	1	0.0533748	1	1	1	1	1	0.508299	0.0040716	1	0.26441	0.6406	1	0.463951	0.719727	1	0.000100439	0.848125	1	1	1	0.999617	1	1
MOV10	0.50573	1	0.305352	0.160701	0.29661	0.637038	0.245271	0.0882163	0.329708	0.618117	1	0.456003	0.62755	1	0.805031	0.739287	0.741872	1	0.0544018	0.852177	1	0.316445	0.90711	0.0475116	0.105158	0.958619	1	0.187487	1	0.987666	1	1
PRKRA	1	1	0.447503	0.868562	1	0.4539	1	1	0.0107786	0.925325	0.79939	0.485038	0.129655	0.243159	0.581478	0.535383	0.99846	0.166401	1.29815e-08	0.343624	1	1	1	0.599115	0.999382	0.937893	1	0.40806	0.166401	0.676989	1	1
RAN	1	1	0.36591	0.409128	0.0869457	0.0437001	0.0701647	0.468891	0.175332	0.820067	0.473786	0.137232	1	1	1	0.944629	0.721437	1	1	1	1	1	0.458966	1	0.731055	0.973367	0.0952256	1	1	0.709649	1	1
SMAD2	1	0.00044717	0.336913	0.987933	1	0.00528728	1	0.858479	1	0.583121	0.582986	0.870125	1	0.694459	1	0.334978	0.952591	1	0.76651	0.782815	1	0.231754	0.00225018	1	0.70774	0.610392	1	0.476685	1	0.667418	1	1
SMAD4	1	1	0.975046	0.611066	0.540959	2.80752e-08	1	0.000447122	0.884933	0.735615	1	0.914994	0.887606	1	0.782945	0.428148	0.999209	1	0.99883	7.2843e-35	1	0.230595	1.35746e-10	0.956189	1	0.02056	1	1	1	1	1	1
SRSF3	1	1	0.105574	0.0283516	1	0.950479	1	0.41523	1	0.766428	0.419804	1	1	0.277734	0.140096	1	0.888538	1	1	1	1	0.225333	1	1	0.0845265	0.802922	1	1	1	0.597683	1	1
TARBP2	1	1	0.0307618	0.597014	1	0.34018	1	1	1	0.21061	1	0.0131122	0.0496419	0.421656	0.304445	0.983912	0.975102	1	0.915836	1	1	1	0.213149	1	0.78751	0.732882	1	1	1	0.400114	1	1
TNRC6A	1	1	0.685047	0.975651	0.576423	0.993939	0.496927	0.931959	0.148568	0.341868	0.352059	0.0678217	0.910318	0.00165868	0.0467537	0.224505	0.243678	0.496927	0.572854	1	0.0822143	0.941817	0.31091	0.968284	0.941912	0.0740682	0.611343	0.861853	0.496927	0.413267	0.451767	1
XPO5	1	1	0.00760756	0.875893	1	0.914933	1	0.175179	0.127192	0.938664	0.181542	0.402918	1	1	0.00548435	0.376361	0.944254	0.227944	0.546455	1	1	0.65729	0.359227	1	0.0542517	0.985467	0.0456882	0.525417	1	0.94537	1	1
ZCCHC11	0.686358	1	0.795294	0.941286	1	0.610421	1	0.0901718	1	0.461169	0.763071	0.380118	0.803117	0.208061	0.870983	0.262959	0.0530333	1	0.832258	0.816494	1	0.561274	0.736246	0.666933	0.703227	0.0475937	1	0.37362	1	0.460865	1	1
ZCCHC6	0.000254503	1	0.360918	0.324247	1	0.243232	1	0.854157	0.108456	0.795286	0.439183	0.265782	0.750785	0.876102	0.400963	0.99381	0.341443	1	0.284078	1	1	0.477933	0.635242	0.582353	0.998664	0.750662	1	0.680347	1	0.0364825	0.0413916	1
