# Supplementary material for: A pan-cancer atlas of somatic mutations in miRNA biogenesis genes
Source: Nucleic Acids Res. 2021 Jan 6;49(2):601–20. doi: 10.1093/nar/gkaa1223 (PMC7826265; doi:10.1093/nar/gkaa1223)
Supplement: gkaa1223_Supplemental_Files [file gkaa1223_supplemental_files.zip › GalkaMarciniak_Suppl_Table_S5.xlsx]

## Sheet: Legend
Supplementary Table S5: Changes in miRNAs expression in a different group of mutations in SMAD4, SMAD2, and DICER1 genes, according to sheet names.
sheet names	sheet content	data type
SMAD4_all_hotspots	list of miRNAs altered by all hotspot mutations in SMAD4	pan-cancer, batch-effect-normalized
SMAD4_R361	list of miRNAs altered by deleteriuous mutations in SMAD4	pan-cancer, batch-effect-normalized
SMAD4_deleterious	list of miRNAs altered by R361 mutations in SMAD4	pan-cancer, batch-effect-normalized
SMAD4_hotspot_others	list of miRNAs altered by hotspot mutations in SMAD4 in positions other than R361	pan-cancer, batch-effect-normalized
SMAD4_missense_others	list of miRNAs altered by non-recurrent missense mutations in SMAD4 (other than identified hotspots)	pan-cancer, batch-effect-normalized
SMAD4_synonymous	list of miRNAs altered by synonymous mutations in SMAD4	pan-cancer, batch-effect-normalized
SMAD2_hotspot_missense	list of miRNAs altered by missense hotspot mutations in SMAD2	pan-cancer, batch-effect-normalized
SMAD2_S462Ter	list of miRNAs altered by S464Ter mutations in SMAD2	pan-cancer, batch-effect-normalized
SMAD2_deleterious_but_S464Ter	list of miRNAs altered by deleterious mutations in SMAD2 excluding S464Ter mutations	pan-cancer, batch-effect-normalized
SMAD2_missense_others	list of miRNAs altered by non-recurrent missense mutations in SMAD2 (other than identified hotspots)	pan-cancer, batch-effect-normalized
SMAD2_synonymous	list of miRNAs altered by synonymous mutations in SMAD2	pan-cancer, batch-effect-normalized
DICER1_RIIIb	list of miRNAs altered by mutations in RIIIb domain of DICER1	pan-cancer, batch-effect-normalized
DICER1_RIIIa	list of miRNAs altered by mutations in RIIIa domain of DICER1	pan-cancer, batch-effect-normalized
DICER1_deleterious	list of miRNAs altered by deleterious mutations in DICER1	pan-cancer, batch-effect-normalized
DICER1_missense_but_RIII	list of miRNAs altered by missense mutations in DICER1 localized outside the RNase III domains	pan-cancer, batch-effect-normalized
DICER1_synonymous	list of miRNAs altered by synonymous mutations in DICER1	pan-cancer, batch-effect-normalized
UCEC_DICER1_RIIIb	list of miRNAs altered by mutations in RIIIb domain of DICER1	UCEC, batch-effect-normalized
UCEC_DICER1_RIIIb+a	list of miRNAs altered by mutations in RIIIb and RIIIa domains of DICER1	UCEC, batch-effect-normalized
UCEC_DICER1_deleterious	list of miRNAs altered by deleterious mutations in DICER1	UCEC, batch-effect-normalized
UCEC_DICER1_missense_but_RIII	list of miRNAs altered by missense mutations in DICER1 localized outside the RNase III domains	UCEC, batch-effect-normalized
UCEC_DICER1_synonymous	list of miRNAs altered by synonymous mutations in DICER1	UCEC, batch-effect-normalized
UCEC_DICER1_RIIIb_Mir451	list of miRNAs altered by mutations in RIIIb domain of DICER1	UCEC, normalized by miR-451a level
UCEC_DICER1_RIIIb+a_Mir451	list of miRNAs altered by mutations in RIIIb and RIIIa domains of DICER1	UCEC, normalized by miR-451a level
UCEC_DICER1_deleterious_Mir451	list of miRNAs altered by deleterious mutations in DICER1	UCEC, normalized by miR-451a level
UCEC_DICER_miss_but_RIII_Mir451	list of miRNAs altered by missense mutations in DICER1 localized outside the RNase III domains	UCEC, normalized by miR-451a level
UCEC_DICER1_synonym_Mir451	list of miRNAs altered by synonymous mutations in DICER1	UCEC, normalized by miR-451a level
UCEC_DICER1_RIIIb (2)	list of miRNAs altered by mutations in RIIIb domain of DICER1	UCEC, RPM,
UCEC_DICER1_RIIIb+a (2)	list of miRNAs altered by mutations in RIIIb and RIIIa domains of DICER1	UCEC, RPM,
UCEC_DICER1_deleterious (2)	list of miRNAs altered by deleterious mutations in DICER1	UCEC, RPM,
UCEC_DICER1_missense_but_RIII (2)	list of miRNAs altered by missense mutations in DICER1 localized outside the RNase III domains	UCEC, RPM,
UCEC_DICER1_synonymous (2)	list of miRNAs altered by synonymous mutations in DICER1	UCEC, RPM,
UCEC_DICER1_RIIIb_Mir451 (2)	list of miRNAs altered by mutations in RIIIb domain of DICER1	UCEC, RPM, normalized by miR-451a level
UCEC_DICER1_RIIIb+a_Mir451 (2)	list of miRNAs altered by mutations in RIIIb and RIIIa domains of DICER1	UCEC, RPM, normalized by miR-451a level
UCEC_DICER1_deleter_Mir451 (2)	list of miRNAs altered by deleterious mutations in DICER1	UCEC, RPM, normalized by miR-451a level
UCEC_DICER_but_RIII_Mir451 (2)	list of miRNAs altered by missense mutations in DICER1 localized outside the RNase III domains	UCEC, RPM, normalized by miR-451a level
UCEC_DICER1_synonym_Mir451 (2)	list of miRNAs altered by synonymous mutations in DICER1	UCEC, RPM, normalized by miR-451a level

## Sheet: SMAD4_all_hotspots
	T-statistic	p-value	difference	direction of mirna level change	MirGeneDB_id
hsa-miR-181d-5p	4.08971	4.35323e-05	-0.137278	down	Hsa-Mir-181-P2c
hsa-miR-196b-5p	4.07201	4.69714e-05	-0.143469	down	Hsa-Mir-196-P3
hsa-miR-935	-3.91899	8.95166e-05	0.107094	up	Hsa-Mir-935-v1, Hsa-Mir-935-v2
hsa-miR-23a-3p	3.91612	9.05868e-05	-0.135126	down	Hsa-Mir-23-P1
hsa-miR-181c-3p	3.33894	0.000844067	-0.110882	down	Hsa-Mir-181-P1c
hsa-miR-3913-5p	3.26033	0.00111657	-0.101411	down
hsa-miR-181c-5p	3.19689	0.00139355	-0.105272	down	Hsa-Mir-181-P1c
hsa-miR-500b-3p	-3.15859	0.00159008	0.100436	up	Hsa-Mir-362-P5
hsa-miR-378d	-2.9701	0.00298414	0.0905034	up
hsa-miR-452-3p	2.86741	0.00414721	-0.0971116	down	Hsa-Mir-452-v1, Hsa-Mir-452-v2
hsa-miR-4449	2.79708	0.00516659	-0.0596128	down
hsa-miR-1247-5p	2.77911	0.00546099	-0.091788	down	Hsa-Mir-1247
hsa-miR-3610	2.7569	0.00584578	-0.0857537	down
hsa-miR-548v	-2.73814	0.00618968	0.0787672	up
hsa-miR-1271-5p	2.73511	0.00624697	-0.0972707	down	Hsa-Mir-1271
hsa-miR-193b-3p	2.72373	0.00646614	-0.0961499	down	Hsa-Mir-193-P1b
hsa-miR-323b-3p	2.70127	0.00691917	-0.0760249	down	Hsa-Mir-154-P3b
hsa-miR-100-5p	2.65231	0.00800701	-0.0844119	down	Hsa-Mir-10-P2a
hsa-miR-24-3p	2.58072	0.00987355	-0.0883028	down	Hsa-Mir-24-P1, Hsa-Mir-24-P2
hsa-miR-222-5p	2.51525	0.0119106	-0.0805019	down	Hsa-Mir-221-P2
hsa-miR-378c	-2.50736	0.0121794	0.0892404	up
hsa-miR-375	-2.49436	0.0126345	0.083943	up	Hsa-Mir-375
hsa-miR-323a-3p	2.49421	0.01264	-0.067812	down	Hsa-Mir-154-P3a-v1, Hsa-Mir-154-P3a-v2
hsa-miR-27a-3p	2.45229	0.0142123	-0.082571	down	Hsa-Mir-27-P1
hsa-miR-3687	2.4289	0.0151623	-0.0550849	down
hsa-miR-181b-5p	2.42869	0.0151713	-0.0811825	down	Hsa-Mir-181-P2a, Hsa-Mir-181-P2b
hsa-miR-493-3p	2.41731	0.0156536	-0.0690247	down	Hsa-Mir-493
hsa-miR-154-5p	2.39445	0.0166639	-0.0814697	down	Hsa-Mir-154-P1
hsa-miR-199a-3p	2.38713	0.0169989	-0.0823001	down	Hsa-Mir-199-P2-v1, Hsa-Mir-199-P2-v2, Hsa-Mir-199-P2-v3, Hsa-Mir-199-P3-v1, Hsa-Mir-199-P3-v2, Hsa-Mir-199-P3-v3
hsa-miR-199b-3p	2.36579	0.0180108	-0.0815891	down	Hsa-Mir-199-P1-v1, Hsa-Mir-199-P1-v2, Hsa-Mir-199-P1-v3
hsa-miR-363-3p	-2.34995	0.0187952	0.0779617	up	Hsa-Mir-92-P2b
hsa-miR-93-3p	2.34993	0.0187962	-0.0786915	down	Hsa-Mir-17-P1c
hsa-miR-215-5p	-2.33333	0.0196509	0.0686904	up	Hsa-Mir-192-P2
hsa-miR-193b-5p	2.31365	0.020707	-0.0789638	down	Hsa-Mir-193-P1b
hsa-miR-99b-3p	2.30991	0.0209135	-0.075845	down	Hsa-Mir-10-P2b
hsa-miR-106b-3p	2.29901	0.0215252	-0.0782177	down	Hsa-Mir-17-P3c
hsa-miR-181a-5p	2.25798	0.0239686	-0.0741248	down	Hsa-Mir-181-P1a, Hsa-Mir-181-P1b
hsa-miR-5000-3p	2.23995	0.0251161	-0.072513	down	Hsa-Mir-5000
hsa-miR-330-3p	2.23561	0.0253993	-0.071342	down	Hsa-Mir-330-v1, Hsa-Mir-330-v2
hsa-miR-320b	2.20782	0.0272798	-0.0702039	down
hsa-miR-24-2-5p	2.20498	0.0274786	-0.0792262	down	Hsa-Mir-24-P1
hsa-miR-592	2.20064	0.0277846	-0.0669689	down	Hsa-Mir-592
hsa-miR-503-3p	2.18614	0.0288286	-0.065387	down	Hsa-Mir-15-P2d
hsa-miR-378a-3p	-2.17772	0.0294503	0.0747165	up	Hsa-Mir-378
hsa-miR-625-3p	-2.17136	0.0299272	0.0736611	up
hsa-miR-125b-5p	2.14293	0.0321432	-0.0690477	down	Hsa-Mir-10-P3a, Hsa-Mir-10-P3c
hsa-miR-625-5p	-2.13068	0.03314	0.0745284	up
hsa-miR-627-5p	2.12328	0.0337547	-0.0665226	down
hsa-miR-433-3p	2.11328	0.0346015	-0.0525656	down	Hsa-Mir-433
hsa-miR-944	2.10316	0.0354769	-0.0614587	down	Hsa-Mir-944
hsa-miR-3648	2.07867	0.0376734	-0.0498112	down
hsa-miR-181a-3p	2.07703	0.0378243	-0.0652322	down	Hsa-Mir-181-P1a, Hsa-Mir-181-P1b
hsa-miR-629-5p	2.07369	0.0381335	-0.0533265	down	Hsa-Mir-629
hsa-miR-329-3p	2.05956	0.0394669	-0.0535312	down	Hsa-Mir-154-P4a, Hsa-Mir-154-P4b
hsa-miR-6509-5p	-2.05635	0.0397746	0.0658334	up
hsa-miR-3130-5p	2.04879	0.0405085	-0.0836414	down
hsa-miR-93-5p	2.04748	0.0406374	-0.0719494	down	Hsa-Mir-17-P1c
hsa-miR-452-5p	2.03627	0.0417501	-0.0735314	down	Hsa-Mir-452-v1, Hsa-Mir-452-v2
hsa-miR-190a-5p	-2.02501	0.0428931	0.0686079	up	Hsa-Mir-190-P1
hsa-miR-146a-5p	-1.99301	0.0462877	0.0676198	up	Hsa-Mir-146-P1
hsa-miR-940	1.97923	0.0478173	-0.0646169	down
hsa-miR-3917	1.97653	0.0481222	-0.0621166	down
hsa-miR-222-3p	1.96373	0.0495898	-0.0656129	down	Hsa-Mir-221-P2

## Sheet: SMAD4_R361
	T-statistic	p-value	difference	direction of mirna level change	MirGeneDB_id
hsa-miR-1247-5p	3.25935	0.00112045	-0.15181	down	Hsa-Mir-1247
hsa-miR-193b-3p	2.96394	0.00304447	-0.14786	down	Hsa-Mir-193-P1b
hsa-miR-375	-2.79422	0.00521248	0.132694	up	Hsa-Mir-375
hsa-miR-935	-2.77849	0.00547151	0.106979	up	Hsa-Mir-935-v1, Hsa-Mir-935-v2
hsa-miR-181d-5p	2.63959	0.00831372	-0.125157	down	Hsa-Mir-181-P2c
hsa-miR-3610	2.59209	0.00955342	-0.113857	down
hsa-miR-23a-3p	2.51541	0.0119049	-0.122517	down	Hsa-Mir-23-P1
hsa-miR-146a-5p	-2.47305	0.0134131	0.118268	up	Hsa-Mir-146-P1
hsa-miR-181c-5p	2.33387	0.0196222	-0.10851	down	Hsa-Mir-181-P1c
hsa-miR-3913-5p	2.32907	0.0198752	-0.102306	down
hsa-miR-5000-3p	2.31949	0.0203887	-0.105951	down	Hsa-Mir-5000
hsa-miR-4662a-5p	-2.23611	0.0253669	0.102999	up
hsa-miR-627-5p	2.2212	0.0263599	-0.0981815	down
hsa-miR-365a-5p	2.18167	0.0291576	-0.0929608	down	Hsa-Mir-193-P2b
hsa-miR-181c-3p	2.17043	0.0299981	-0.101775	down	Hsa-Mir-181-P1c
hsa-miR-1277-3p	2.10398	0.0354057	-0.0917683	down	Hsa-Mir-1277
hsa-miR-196b-5p	2.08853	0.0367752	-0.103793	down	Hsa-Mir-196-P3
hsa-miR-151a-3p	-2.03558	0.0418192	0.0991732	up	Hsa-Mir-28-P2
hsa-miR-215-5p	-2.01133	0.0443175	0.0833474	up	Hsa-Mir-192-P2
hsa-miR-1247-3p	1.99688	0.0458651	-0.0993774	down	Hsa-Mir-1247
hsa-miR-125b-5p	1.99353	0.046231	-0.0905437	down	Hsa-Mir-10-P3a, Hsa-Mir-10-P3c
hsa-miR-378c	-1.98812	0.0468258	0.0997779	up
hsa-miR-3917	1.97053	0.0488051	-0.0874585	down

## Sheet: SMAD4_delterious
	T-statistic	p-value	difference	direction of mirna level change	MirGeneDB_id
hsa-let-7c-5p	3.91405	9.13647e-05	-0.123927	down	Hsa-Let-7-P1c
hsa-miR-215-5p	-3.86286	0.000112778	0.102273	up	Hsa-Mir-192-P2
hsa-miR-675-3p	3.36413	0.000770743	-0.106433	down	Hsa-Mir-675
hsa-miR-10a-3p	-3.36051	0.000780899	0.102188	up	Hsa-Mir-10-P1a-v1, Hsa-Mir-10-P1a-v2
hsa-miR-1	3.2868	0.00101683	-0.10133	down	Hsa-Mir-1-P1, Hsa-Mir-1-P2
hsa-miR-129-5p	3.23572	0.00121733	-0.0752087	down	Hsa-Mir-129-P1, Hsa-Mir-129-P2
hsa-let-7c-3p	3.22288	0.00127315	-0.105824	down	Hsa-Let-7-P1c
hsa-miR-193a-3p	-3.09012	0.0020063	0.100623	up	Hsa-Mir-193-P1a
hsa-miR-1307-5p	-3.05445	0.00226073	0.0999322	up	Hsa-Mir-1307
hsa-miR-210-5p	-3.01354	0.00258867	0.0851314	up	Hsa-Mir-210
hsa-let-7e-5p	2.87837	0.00400586	-0.0907215	down	Hsa-Let-7-P1b
hsa-miR-21-3p	-2.87255	0.00408032	0.0859847	up	Hsa-Mir-21
hsa-miR-125b-2-3p	2.8697	0.0041173	-0.0865225	down	Hsa-Mir-10-P3c
hsa-miR-190a-5p	-2.82268	0.00477186	0.0862361	up	Hsa-Mir-190-P1
hsa-miR-125b-5p	2.80438	0.00505116	-0.081123	down	Hsa-Mir-10-P3a, Hsa-Mir-10-P3c
hsa-miR-192-3p	-2.79993	0.00512126	0.0739823	up	Hsa-Mir-192-P1
hsa-miR-128-3p	-2.77981	0.00544926	0.0809101	up	Hsa-Mir-128-P1, Hsa-Mir-128-P2
hsa-miR-378d	-2.76844	0.00564286	0.0758276	up
hsa-miR-99a-5p	2.75001	0.00597018	-0.0842268	down	Hsa-Mir-10-P2c
hsa-miR-192-5p	-2.74634	0.00603733	0.0773337	up	Hsa-Mir-192-P1
hsa-miR-935	-2.72875	0.00636866	0.0669958	up	Hsa-Mir-935-v1, Hsa-Mir-935-v2
hsa-miR-95-3p	-2.59111	0.00958071	0.0775444	up	Hsa-Mir-95-P1
hsa-miR-27a-3p	-2.59002	0.00961112	0.0784322	up	Hsa-Mir-27-P1
hsa-miR-21-5p	-2.55594	0.0106049	0.0649347	up	Hsa-Mir-21
hsa-miR-218-5p	2.52817	0.0114812	-0.0786186	down	Hsa-Mir-218-P1, Hsa-Mir-218-P2
hsa-miR-125b-1-3p	2.52442	0.0116045	-0.0690053	down	Hsa-Mir-10-P3a
hsa-miR-31-3p	-2.5219	0.0116878	0.0838359	up	Hsa-Mir-31
hsa-miR-4677-3p	-2.50264	0.0123431	0.0692285	up	Hsa-Mir-4677
hsa-miR-210-3p	-2.49981	0.0124421	0.0783235	up	Hsa-Mir-210
hsa-miR-22-3p	-2.47698	0.0132665	0.0694076	up	Hsa-Mir-22-P1a
hsa-miR-3651	2.45051	0.0142825	-0.0595546	down
hsa-miR-29a-5p	-2.38449	0.0171214	0.074332	up	Hsa-Mir-29-P1a
hsa-miR-194-5p	-2.38176	0.0172486	0.0652296	up	Hsa-Mir-194-P1, Hsa-Mir-194-P2
hsa-miR-376a-5p	2.37051	0.0177826	-0.0578865	down	Hsa-Mir-376-P1, Hsa-Mir-376-P2
hsa-miR-23a-3p	-2.36912	0.0178497	0.0734694	up	Hsa-Mir-23-P1
hsa-miR-194-3p	-2.35835	0.0183756	0.0650156	up	Hsa-Mir-194-P1, Hsa-Mir-194-P2
hsa-miR-625-3p	-2.34367	0.0191145	0.0714641	up
hsa-miR-139-5p	2.34168	0.019217	-0.0736709	down	Hsa-Mir-139
hsa-miR-204-5p	2.30227	0.0213408	-0.0663546	down	Hsa-Mir-204-P1
hsa-miR-16-1-3p	-2.29554	0.0217226	0.0737502	up	Hsa-Mir-15-P2a
hsa-miR-3127-5p	-2.28907	0.0220964	0.0664152	up	Hsa-Mir-3127
hsa-miR-221-3p	-2.28661	0.0222393	0.0688343	up	Hsa-Mir-221-P1
hsa-miR-34a-5p	-2.28385	0.0224014	0.0697898	up	Hsa-Mir-34-P1
hsa-miR-330-5p	-2.2574	0.0240049	0.0693234	up	Hsa-Mir-330-v1, Hsa-Mir-330-v2
hsa-miR-363-3p	2.21781	0.0265905	-0.0661044	down	Hsa-Mir-92-P2b
hsa-let-7e-3p	2.21413	0.0268426	-0.0687082	down	Hsa-Let-7-P1b
hsa-miR-185-3p	-2.20492	0.0274822	0.0676422	up	Hsa-Mir-185
hsa-miR-98-5p	2.20395	0.0275509	-0.060989	down	Hsa-Let-7-P2b3
hsa-miR-31-5p	-2.17606	0.0295745	0.0767277	up	Hsa-Mir-31
hsa-miR-30c-5p	2.16898	0.0301081	-0.0742463	down	Hsa-Mir-30-P2a, Hsa-Mir-30-P2b
hsa-miR-331-3p	-2.15697	0.0310316	0.0696645	up	Hsa-Mir-331
hsa-miR-181a-2-3p	-2.14026	0.0323582	0.0609971	up	Hsa-Mir-181-P1b
hsa-let-7g-5p	2.12507	0.0336057	-0.0619266	down	Hsa-Let-7-P2c3
hsa-miR-412-5p	2.11076	0.0348178	-0.0624381	down	Hsa-Mir-154-P14
hsa-miR-193a-5p	-2.07668	0.0378571	0.059537	up	Hsa-Mir-193-P1a
hsa-miR-181b-5p	-2.07569	0.037948	0.0624477	up	Hsa-Mir-181-P2a, Hsa-Mir-181-P2b
hsa-miR-139-3p	2.05978	0.0394456	-0.0643103	down	Hsa-Mir-139
hsa-miR-222-3p	-2.05714	0.0396991	0.0618902	up	Hsa-Mir-221-P2
hsa-miR-483-3p	2.04969	0.0404213	-0.0469259	down	Hsa-Mir-483
hsa-miR-181a-5p	-2.02871	0.0425145	0.0598999	up	Hsa-Mir-181-P1a, Hsa-Mir-181-P1b
hsa-miR-5683	2.02481	0.0429131	-0.0503191	down	Hsa-Mir-5683
hsa-miR-184	-2.02092	0.0433146	0.0471521	up	Hsa-Mir-184
hsa-miR-4473	2.01824	0.0435928	-0.0469752	down
hsa-miR-144-5p	2.00857	0.0446097	-0.0615456	down	Hsa-Mir-144
hsa-miR-20b-5p	1.97727	0.048039	-0.0605456	down	Hsa-Mir-17-P3b
hsa-miR-133a-3p	1.97183	0.0486571	-0.0577596	down	Hsa-Mir-133-P1-v1, Hsa-Mir-133-P1-v2, Hsa-Mir-133-P2-v1, Hsa-Mir-133-P2-v2
hsa-miR-494-3p	1.96453	0.0494966	-0.0494144	down	Hsa-Mir-154-P18

## Sheet: SMAD4_hotspot_others
	T-statistic	p-value	difference	direction of mirna level change	MirGeneDB_id
hsa-miR-196b-5p	3.32715	0.000880591	-0.163247	down	Hsa-Mir-196-P3
hsa-miR-181d-5p	3.09232	0.00199151	-0.144567	down	Hsa-Mir-181-P2c
hsa-miR-135b-5p	3.06486	0.00218355	-0.146576	down	Hsa-Mir-135-P3
hsa-miR-320b	3.04382	0.00234205	-0.134687	down
hsa-miR-378d	-3.00813	0.00263524	0.127453	up
hsa-miR-935	-2.96557	0.00302845	0.112668	up	Hsa-Mir-935-v1, Hsa-Mir-935-v2
hsa-miR-23a-3p	2.93146	0.00338141	-0.140805	down	Hsa-Mir-23-P1
hsa-miR-4449	2.92456	0.00345729	-0.0868062	down
hsa-miR-25-3p	2.89494	0.00380065	-0.138035	down	Hsa-Mir-92-P2c
hsa-miR-222-5p	2.81847	0.00483489	-0.12549	down	Hsa-Mir-221-P2
hsa-miR-3130-5p	2.80854	0.00498637	-0.159611	down
hsa-miR-106b-3p	2.71965	0.00654644	-0.128877	down	Hsa-Mir-17-P3c
hsa-miR-500b-3p	-2.71144	0.00671066	0.12015	up	Hsa-Mir-362-P5
hsa-miR-584-5p	2.67948	0.00738587	-0.127183	down	Hsa-Mir-584
hsa-miR-24-3p	2.64092	0.00828106	-0.125884	down	Hsa-Mir-24-P1, Hsa-Mir-24-P2
hsa-miR-181b-5p	2.6237	0.00871127	-0.122109	down	Hsa-Mir-181-P2a, Hsa-Mir-181-P2b
hsa-miR-181c-3p	2.59162	0.00956649	-0.119808	down	Hsa-Mir-181-P1c
hsa-miR-323b-3p	2.47336	0.0134016	-0.0969275	down	Hsa-Mir-154-P3b
hsa-miR-93-3p	2.44611	0.0144579	-0.114075	down	Hsa-Mir-17-P1c
hsa-miR-452-3p	2.44485	0.0145084	-0.115315	down	Hsa-Mir-452-v1, Hsa-Mir-452-v2
hsa-miR-106b-5p	2.42998	0.0151174	-0.113405	down	Hsa-Mir-17-P3c
hsa-miR-1291	2.39518	0.0166308	-0.0810001	down
hsa-miR-27a-3p	2.38881	0.0169219	-0.112041	down	Hsa-Mir-27-P1
hsa-miR-744-3p	2.37818	0.0174172	-0.124056	down	Hsa-Mir-744
hsa-miR-24-2-5p	2.37504	0.0175658	-0.118843	down	Hsa-Mir-24-P1
hsa-miR-93-5p	2.32665	0.020004	-0.113881	down	Hsa-Mir-17-P1c
hsa-miR-3913-5p	2.31373	0.0207027	-0.100146	down
hsa-miR-431-5p	2.31144	0.0208289	-0.076857	down	Hsa-Mir-431
hsa-miR-190a-5p	-2.30398	0.0212443	0.108747	up	Hsa-Mir-190-P1
hsa-miR-187-3p	-2.27489	0.0229341	0.114536	up	Hsa-Mir-187
hsa-miR-629-5p	2.17545	0.0296198	-0.0779229	down	Hsa-Mir-629
hsa-miR-487a-5p	2.11491	0.0344624	-0.0782561	down	Hsa-Mir-154-P16
hsa-miR-183-5p	2.09515	0.0361829	-0.100419	down	Hsa-Mir-96-P3-v1, Hsa-Mir-96-P3-v2
hsa-miR-1271-5p	2.07983	0.0375666	-0.103006	down	Hsa-Mir-1271
hsa-miR-3940-3p	2.07788	0.0377457	-0.0737656	down	Hsa-Mir-3940
hsa-miR-222-3p	2.06544	0.0389076	-0.0961515	down	Hsa-Mir-221-P2
hsa-miR-652-3p	2.06418	0.039027	-0.0987671	down	Hsa-Mir-652
hsa-miR-20b-3p	-2.0606	0.0393669	0.0754889	up	Hsa-Mir-17-P3b
hsa-miR-320d	2.05981	0.0394432	-0.0792591	down
hsa-miR-181c-5p	2.05399	0.0400032	-0.0942102	down	Hsa-Mir-181-P1c
hsa-miR-191-5p	2.04482	0.0408987	-0.0972307	down	Hsa-Mir-191
hsa-miR-493-3p	2.03939	0.0414378	-0.081072	down	Hsa-Mir-493
hsa-miR-409-5p	2.02628	0.0427626	-0.0973509	down	Hsa-Mir-154-P36
hsa-let-7i-5p	2.00353	0.0451474	-0.0901653	down	Hsa-Let-7-P2c2
hsa-miR-181b-3p	1.98889	0.0467404	-0.0911464	down	Hsa-Mir-181-P2a, Hsa-Mir-181-P2b
hsa-miR-654-5p	1.98663	0.0469905	-0.0769085	down	Hsa-Mir-154-P23
hsa-miR-181a-2-3p	1.98222	0.0474821	-0.0874871	down	Hsa-Mir-181-P1b
hsa-miR-92a-3p	1.97836	0.0479157	-0.0883939	down
hsa-miR-323a-3p	1.97521	0.048272	-0.0747822	down	Hsa-Mir-154-P3a-v1, Hsa-Mir-154-P3a-v2
hsa-miR-18a-5p	1.96205	0.0497841	-0.0920953	down	Hsa-Mir-17-P2a
hsa-miR-199a-3p	1.96204	0.0497864	-0.0941784	down	Hsa-Mir-92-P1a, Hsa-Mir-92-P1b

## Sheet: SMAD4_missense_others
	T-statistic	p-value	difference	direction of mirna level change	MirGeneDB_id
hsa-miR-196b-5p	4.14651	3.40375e-05	-0.130702	down	Hsa-Mir-196-P3
hsa-miR-935	-3.54952	0.000387708	0.0867113	up	Hsa-Mir-935-v1, Hsa-Mir-935-v2
hsa-miR-9-5p	3.17497	0.00150307	-0.101251	down	Hsa-Mir-9-P1, Hsa-Mir-9-P2, Hsa-Mir-9-P3
hsa-miR-625-3p	-2.87731	0.00401928	0.087337	up
hsa-miR-224-5p	2.83143	0.00464336	-0.0935856	down	Hsa-Mir-224
hsa-miR-452-3p	2.77185	0.00558419	-0.0839913	down	Hsa-Mir-452-v1, Hsa-Mir-452-v2
hsa-miR-671-5p	2.75563	0.00586864	-0.0947719	down	Hsa-Mir-671
hsa-miR-196a-5p	2.67448	0.00749679	-0.0867601	down	Hsa-Mir-196-P1, Hsa-Mir-196-P2
hsa-miR-5586-5p	2.61871	0.00883972	-0.0842067	down	Hsa-Mir-5586
hsa-miR-944	2.57575	0.0100167	-0.0672537	down	Hsa-Mir-944
hsa-miR-92b-3p	-2.56755	0.0102566	0.0782284	up	Hsa-Mir-92-P1c
hsa-miR-550a-3p	-2.55136	0.0107452	0.0753747	up	Hsa-Mir-550-P1, Hsa-Mir-550-P2, Hsa-Mir-550-P3
hsa-miR-5000-3p	2.54059	0.0110817	-0.0734395	down	Hsa-Mir-5000
hsa-miR-592	2.49606	0.0125742	-0.0679067	down	Hsa-Mir-592
hsa-miR-654-5p	-2.41922	0.0155715	0.0602539	up	Hsa-Mir-154-P23
hsa-miR-486-5p	-2.40355	0.0162549	0.0694322	up	Hsa-Mir-486
hsa-miR-134-5p	-2.37409	0.017611	0.0702822	up	Hsa-Mir-134
hsa-miR-224-3p	2.36752	0.0179265	-0.071438	down	Hsa-Mir-224
hsa-miR-6892-5p	-2.30147	0.0213859	0.0624675	up
hsa-miR-9-3p	2.26665	0.0234332	-0.0537367	down	Hsa-Mir-9-P1, Hsa-Mir-9-P2, Hsa-Mir-9-P3
hsa-miR-625-5p	-2.22552	0.0260686	0.0696245	up
hsa-miR-654-3p	-2.22119	0.0263606	0.0654991	up	Hsa-Mir-154-P23
hsa-miR-188-5p	2.20766	0.0272907	-0.06315	down	Hsa-Mir-188-P1
hsa-miR-452-5p	2.19429	0.0282376	-0.0709514	down	Hsa-Mir-452-v1, Hsa-Mir-452-v2
hsa-miR-487b-3p	-2.15768	0.0309769	0.0581411	up	Hsa-Mir-154-P17
hsa-miR-497-5p	2.14562	0.0319273	-0.07246	down	Hsa-Mir-15-P1c
hsa-miR-410-3p	-2.13067	0.0331404	0.0564669	up	Hsa-Mir-154-P12
hsa-miR-148b-5p	2.12001	0.03403	-0.0628914	down	Hsa-Mir-148-P3
hsa-miR-1	2.11832	0.0341722	-0.0649396	down	Hsa-Mir-1-P1
hsa-miR-146b-3p	-2.07072	0.0384104	0.0649265	up	Hsa-Mir-146-P2
hsa-miR-193a-5p	-2.06901	0.0385706	0.0589838	up	Hsa-Mir-193-P1a
hsa-miR-382-5p	-2.06329	0.039111	0.0608655	up	Hsa-Mir-154-P10
hsa-miR-140-3p	-2.05883	0.0395369	0.060611	up	Hsa-Mir-140-v1, Hsa-Mir-140-v2
hsa-miR-20a-3p	2.01614	0.0438119	-0.0585817	down	Hsa-Mir-17-P3a
hsa-miR-550a-5p	-1.99351	0.0462331	0.0616842	up	Hsa-Mir-550-P1, Hsa-Mir-550-P2, Hsa-Mir-550-P3
hsa-miR-107	-1.96594	0.049333	0.0596909	up	Hsa-Mir-103-P3

## Sheet: SMAD4_synonymous
	T-statistic	p-value	difference	direction of mirna level change	MirGeneDB_id
hsa-miR-4662a-5p	2.98058	0.00288401	-0.273978	down
hsa-miR-181a-3p	-2.86042	0.00423973	0.25348	up	Hsa-Mir-181-P1a, Hsa-Mir-181-P1b
hsa-miR-199a-3p	-2.60938	0.00908445	0.253427	up	Hsa-Mir-199-P2-v1, Hsa-Mir-199-P2-v2, Hsa-Mir-199-P2-v3, Hsa-Mir-199-P3-v1, Hsa-Mir-199-P3-v2, Hsa-Mir-199-P3-v3
hsa-miR-199b-3p	-2.60878	0.00910037	0.253448	up	Hsa-Mir-199-P1-v1, Hsa-Mir-199-P1-v2, Hsa-Mir-199-P1-v3
hsa-miR-505-5p	2.48053	0.0131354	-0.225587	down	Hsa-Mir-505-v1, Hsa-Mir-505-v12
hsa-miR-5000-3p	2.45064	0.0142774	-0.22335	down	Hsa-Mir-5000
hsa-miR-654-5p	-2.43061	0.015091	0.19067	up	Hsa-Mir-154-P23
hsa-miR-181b-5p	-2.43058	0.0150923	0.229082	up	Hsa-Mir-181-P2a, Hsa-Mir-181-P2b
hsa-miR-181b-3p	-2.37532	0.0175529	0.220633	up	Hsa-Mir-181-P2a, Hsa-Mir-181-P2b
hsa-miR-1249	2.35639	0.0184729	-0.216787	down	Hsa-Mir-1249
hsa-miR-323b-3p	-2.30971	0.020925	0.183346	up	Hsa-Mir-154-P3b
hsa-miR-500a-3p	2.30319	0.0212889	-0.214732	down	Hsa-Mir-362-P2-v1, Hsa-Mir-362-P2-v2
hsa-miR-379-3p	-2.29981	0.0214796	0.158288	up	Hsa-Mir-154-P7
hsa-miR-451a	2.22925	0.0258197	-0.217905	down	Hsa-Mir-451
hsa-miR-30c-5p	2.20816	0.0272559	-0.236585	down	Hsa-Mir-30-P2a, Hsa-Mir-30-P2b
hsa-miR-222-5p	-2.20122	0.0277432	0.198377	up	Hsa-Mir-221-P2
hsa-miR-656-3p	-2.19428	0.0282385	0.165965	up	Hsa-Mir-154-P25
hsa-miR-486-5p	2.17378	0.0297452	-0.19751	down	Hsa-Mir-486
hsa-miR-9-5p	2.13893	0.0324658	-0.214695	down	Hsa-Mir-9-P1, Hsa-Mir-9-P2, Hsa-Mir-9-P3
hsa-miR-148a-3p	2.1315	0.0330727	-0.189597	down	Hsa-Mir-148-P1
hsa-miR-412-5p	-2.12853	0.033318	0.197327	up	Hsa-Mir-154-P14
hsa-miR-134-5p	-2.05477	0.0399272	0.191623	up	Hsa-Mir-134
hsa-miR-10a-5p	2.03673	0.0417034	-0.198536	down	Hsa-Mir-10-P1a-v1, Hsa-Mir-10-P1a-v2
hsa-miR-9-3p	1.98594	0.047067	-0.148321	down	Hsa-Mir-9-P1, Hsa-Mir-9-P2, Hsa-Mir-9-P3
hsa-miR-27a-3p	-1.97249	0.0485821	0.187377	up	Hsa-Mir-27-P1
hsa-miR-676-3p	1.96964	0.0489079	-0.155003	down	Hsa-Mir-676

## Sheet: SMAD2_hotspot_missense
	T-statistic	p-value	difference	direction of mirna level change	MirGeneDB_id
hsa-miR-380-5p	3.4478	0.000567499	-0.235802	down	Hsa-Mir-154-P8
hsa-miR-625-5p	-2.71247	0.00668981	0.253768	up
hsa-miR-320a	-2.44702	0.0144214	0.226264	up
hsa-miR-431-5p	2.43348	0.0149718	-0.155201	down	Hsa-Mir-431
hsa-miR-30c-2-3p	2.35227	0.0186782	-0.21484	down	Hsa-Mir-30-P2a
hsa-miR-379-3p	2.28238	0.0224878	-0.149326	down	Hsa-Mir-154-P7
hsa-miR-411-3p	2.2538	0.0242302	-0.156282	down	Hsa-Mir-154-P13
hsa-miR-375	-2.23792	0.0252482	0.201447	up	Hsa-Mir-375
hsa-miR-221-5p	2.22539	0.0260771	-0.189101	down	Hsa-Mir-221-P1
hsa-miR-625-3p	-2.20351	0.0275811	0.200065	up
hsa-let-7c-5p	2.19884	0.0279118	-0.207701	down	Hsa-Let-7-P1c
hsa-miR-1292-5p	2.18114	0.0291961	-0.181605	down
hsa-miR-548v	-2.11263	0.0346569	0.163027	up
hsa-miR-624-5p	-2.08849	0.0367784	0.180317	up	Hsa-Mir-624
hsa-miR-582-3p	-2.0761	0.0379098	0.194092	up	Hsa-Mir-582
hsa-miR-496	2.03351	0.0420272	-0.141547	down	Hsa-Mir-154-P20-v1, Hsa-Mir-154-P20-v2
hsa-miR-329-3p	2.01051	0.0444044	-0.139534	down	Hsa-Mir-154-P4a, Hsa-Mir-154-P4b
hsa-miR-676-3p	2.00953	0.0445077	-0.149586	down	Hsa-Mir-676
hsa-miR-200a-3p	-1.99835	0.0457057	0.146573	down	Hsa-Mir-8-P1a
hsa-miR-342-3p	-1.9887	0.0467611	0.182861	up	Hsa-Mir-342
hsa-miR-7-1-3p	-1.96305	0.0496675	0.171465	up	Hsa-Mir-7-P1

## Sheet: SMAD2_S464Ter
	T-statistic	p-value	difference	direction of mirna level change	MirGeneDB_id
hsa-miR-7-5p	3.33019	0.000870991	-0.227835	down	Hsa-Mir-7-P1, Hsa-Mir-7-P2, Hsa-Mir-7-P3
hsa-miR-339-5p	3.0873	0.00202534	-0.23676	down	Hsa-Mir-339
hsa-miR-342-3p	2.95549	0.00312901	-0.238348	down	Hsa-Mir-342
hsa-miR-3136-5p	2.85938	0.00425343	-0.182503	down	Hsa-Mir-3136
hsa-miR-301b	2.7351	0.00624709	-0.172189	down	Hsa-Mir-130-P2b
hsa-miR-324-5p	2.6289	0.00857919	-0.218878	down	Hsa-Mir-324
hsa-miR-148b-5p	2.5492	0.0108116	-0.198238	down	Hsa-Mir-148-P3
hsa-miR-421	2.54153	0.0110518	-0.198496	down	Hsa-Mir-95-P2
hsa-miR-887-3p	2.52012	0.0117467	-0.18662	down	Hsa-Mir-887
hsa-miR-3677-3p	2.51925	0.0117758	-0.216296	down
hsa-miR-501-5p	2.449	0.0143424	-0.192258	down	Hsa-Mir-362-P3
hsa-miR-23a-3p	-2.40654	0.0161225	0.194621	up	Hsa-Mir-23-P1
hsa-miR-155-5p	2.40294	0.0162818	-0.197703	down	Hsa-Mir-155
hsa-miR-1306-3p	2.39201	0.0167745	-0.18476	down
hsa-miR-3651	2.32057	0.0203298	-0.146974	down
hsa-miR-301a-3p	2.27755	0.0227742	-0.187696	down	Hsa-Mir-130-P2a
hsa-miR-18a-5p	2.23132	0.0256822	-0.176108	down	Hsa-Mir-17-P2a
hsa-miR-15b-5p	2.21337	0.0268943	-0.171505	down	Hsa-Mir-15-P1b
hsa-miR-484	2.19234	0.0283777	-0.169266	down
hsa-miR-1291	2.1711	0.0299468	-0.123237	down
hsa-miR-188-5p	2.15146	0.0314634	-0.161626	down	Hsa-Mir-188-P1
hsa-miR-17-3p	2.14238	0.032187	-0.161153	down	Hsa-Mir-17-P1a
hsa-miR-362-5p	2.13374	0.032888	-0.171785	down	Hsa-Mir-362-P1
hsa-miR-3940-3p	2.1272	0.0334278	-0.127196	down	Hsa-Mir-3940
hsa-miR-93-5p	2.10269	0.0355175	-0.173279	down	Hsa-Mir-17-P1c
hsa-miR-6806-3p	2.09714	0.0360061	-0.169096	down
hsa-miR-455-5p	2.05801	0.0396153	-0.157576	down	Hsa-Mir-455
hsa-miR-382-3p	2.05531	0.0398747	-0.139989	down	Hsa-Mir-154-P10
hsa-miR-29c-3p	2.05325	0.0400745	-0.173486	down	Hsa-Mir-29-P1b
hsa-miR-486-3p	2.04777	0.0406088	-0.112786	down	Hsa-Mir-486
hsa-miR-425-5p	2.02645	0.0427449	-0.164004	down	Hsa-Mir-425
hsa-miR-877-5p	2.02401	0.0429956	-0.15137	down
hsa-miR-660-5p	2.01607	0.0438191	-0.159522	down	Hsa-Mir-188-P3
hsa-miR-340-5p	1.9858	0.0470827	-0.159346	down	Hsa-Mir-340
hsa-miR-203a	-1.98348	0.0473415	0.153277	up	Hsa-Mir-203-v1, Hsa-Mir-203-v1
hsa-miR-329-3p	1.98175	0.0475346	-0.1207	down	Hsa-Mir-154-P4a, Hsa-Mir-154-P4b

## Sheet: SMAD2_deleterious_but_S464Ter
	T-statistic	p-value	difference	direction of mirna level change	MirGeneDB_id
hsa-miR-1247-3p	3.268	0.00108676	-0.207973	down	Hsa-Mir-1247
hsa-miR-296-3p	-3.20371	0.00136091	0.177266	up	Hsa-Mir-296
hsa-miR-942-5p	-2.84473	0.00445384	0.171375	up
hsa-miR-1247-5p	2.69988	0.00694797	-0.160936	down	Hsa-Mir-1247
hsa-miR-4461	-2.51945	0.0117691	0.106075	up
hsa-miR-592	2.42091	0.0154994	-0.132659	down	Hsa-Mir-592
hsa-miR-369-5p	2.41184	0.01589	-0.143388	down	Hsa-Mir-154-P5
hsa-miR-483-3p	2.40513	0.0161848	-0.110198	down	Hsa-Mir-483
hsa-miR-937-3p	2.31609	0.0205735	-0.122186	down
hsa-miR-134-3p	2.2941	0.0218054	-0.118829	down	Hsa-Mir-134
hsa-miR-331-5p	-2.20787	0.0272757	0.137793	up	Hsa-Mir-331
hsa-miR-24-1-5p	2.18236	0.0291057	-0.134693	down	Hsa-Mir-24-P2
hsa-miR-329-3p	2.16637	0.0303066	-0.1014	down	Hsa-Mir-154-P4a, Hsa-Mir-154-P4b
hsa-miR-411-3p	2.12656	0.033481	-0.0995295	down	Hsa-Mir-154-P13
hsa-miR-15a-5p	-2.12086	0.0339582	0.127396	up	Hsa-Mir-15-P1a
hsa-miR-887-5p	2.09213	0.0364519	-0.0901557	down	Hsa-Mir-887
hsa-miR-543	2.086	0.0370036	-0.0984817	down	Hsa-Mir-154-P22
hsa-let-7f-1-3p	-2.05741	0.0396726	0.138001	up	Hsa-Let-7-P2b1
hsa-miR-421	-2.04461	0.0409191	0.122803	down	Hsa-Mir-95-P2
hsa-miR-655-3p	2.02828	0.042558	-0.104145	down	Hsa-Mir-154-P24
hsa-miR-758-5p	2.00281	0.0452248	-0.119033	down	Hsa-Mir-154-P26
hsa-miR-539-5p	1.99537	0.0460293	-0.114753	down	Hsa-Mir-154-P21
hsa-miR-494-3p	1.98377	0.0473089	-0.100267	down	Hsa-Mir-154-P18

[truncated: 27 more sheets: SMAD2_missense_others, SMAD2_synonymous, DICER1_RIIIb, DICER1_RIIIa, DICER1_deleterious, DICER1_missense_but_RIII, DICER1_synonymous, UCEC_DICER1_RIIIb, UCEC_DICER1_RIIIb+a, UCEC_DICER1_deleterious, UCEC_DICER1_miss_but_RIII, UCEC_DICER1_synonymous, UCEC_DICER1_RIIIb_Mir451, UCEC_DICER1_RIIIb+a_Mir451, UCEC_DICER1_deleterious_Mir451, UCEC_DICER_miss_but_RIII_Mir451, UCEC_DICER1_synonym_Mir451, UCEC_DICER1_RIIIb (2), UCEC_DICER1_RIIIb+a (2), UCEC_DICER1_deleterious (2) …]
