# Supplementary material for: A pan-cancer atlas of somatic mutations in miRNA biogenesis genes
Source: Nucleic Acids Res. 2021 Jan 6;49(2):601–20. doi: 10.1093/nar/gkaa1223 (PMC7826265; doi:10.1093/nar/gkaa1223)
Supplement: gkaa1223_Supplemental_Files [file gkaa1223_supplemental_files.zip › GalkaMarciniak_Suppl_Table_S6.xlsx]

## Sheet: Legend
Supplementary Table S6: List of pathways enriched in the genes regulated by the group of miRNAs that are differentiated by mutations in SMAD4 and DICER1 (miRPath v3.0), according to sheet names.
LEGEND
sheet name	enriched pathways
SMAD4_All_hotspots	pthways enreached in genes regulated by miRNAs downregulated by all hotspot mutations in SMAD4
SMAD4_deleterious	pthways enreached in genes regulated by miRNAs downregulated by deleterious mutations in SMAD4
DICER1_UCEC_MIR451_RIIIB+A	pthways enreached in genes regulated by 3p-miRNAs upregulated by mutations in RIIIB and RIIIA in DICER1 (based on UCEC miR451 normalized data)

## Sheet: SMAD4_All_hotspots
KEGG pathway	p-value	#genes	#miRNAs	% of downregulated miRNAs
Proteoglycans in cancer	7.72919e-10	127	40	81.6327
ErbB signaling pathway	1.1961e-09	65	37	75.5102
Glioma	1.28743e-07	46	32	65.3061
Hippo signaling pathway	2.28646e-07	89	37	75.5102
Pathways in cancer	1.01766e-06	224	40	81.6327
Signaling pathways regulating pluripotency of stem cells	2.37926e-06	90	38	77.551
Rap1 signaling pathway	4.76913e-06	128	39	79.5918
Adherens junction	1.77866e-05	51	31	63.2653
Axon guidance	1.9288e-05	78	34	69.3878
Renal cell carcinoma	5.50261e-05	47	32	65.3061
Glutamatergic synapse	5.78634e-05	70	33	67.3469
Long-term depression	9.9327e-05	40	30	61.2245
Oxytocin signaling pathway	9.9327e-05	97	35	71.4286
Chronic myeloid leukemia	0.000214474	50	32	65.3061
TGF-beta signaling pathway	0.000224522	47	32	65.3061
Focal adhesion	0.000349185	121	39	79.5918
Non-small cell lung cancer	0.000398196	37	30	61.2245
Wnt signaling pathway	0.000398196	85	36	73.4694
ECM-receptor interaction	0.000431341	48	29	59.1837
PI3K-Akt signaling pathway	0.00063251	187	39	79.5918
Colorectal cancer	0.000676597	41	31	63.2653
Prolactin signaling pathway	0.000791126	45	32	65.3061
Estrogen signaling pathway	0.000850856	59	33	67.3469
Neurotrophin signaling pathway	0.000906741	75	39	79.5918
Endometrial cancer	0.000947134	36	29	59.1837
Thyroid hormone signaling pathway	0.00119937	72	35	71.4286
Other types of O-glycan biosynthesis	0.00144063	18	18	36.7347
Melanoma	0.00155337	46	33	67.3469
Prostate cancer	0.00158468	55	35	71.4286
N-Glycan biosynthesis	0.00224899	26	17	34.6939
MAPK signaling pathway	0.00224899	142	38	77.551
Amphetamine addiction	0.00243476	40	32	65.3061
mTOR signaling pathway	0.00282054	40	34	69.3878
Platelet activation	0.00288903	74	37	75.5102
FoxO signaling pathway	0.00389575	78	34	69.3878
Acute myeloid leukemia	0.00428296	37	31	63.2653
Long-term potentiation	0.00479885	43	32	65.3061
Retrograde endocannabinoid signaling	0.00487563	59	33	67.3469
Ras signaling pathway	0.00525796	120	39	79.5918
Pancreatic cancer	0.00659778	41	32	65.3061
Lysine degradation	0.00850092	26	25	51.0204
Gastric acid secretion	0.00850092	48	30	61.2245
cAMP signaling pathway	0.00913891	109	35	71.4286

## Sheet: SMAD4_deleterious
KEGG pathway	p-value	#genes	#miRNAs	% of downregulated miRNAs
Morphine addiction	4.15409e-11	48	21	72.4138
Axon guidance	4.98461e-07	75	23	79.3103
Signaling pathways regulating pluripotency of stem cells	2.73391e-06	80	22	75.8621
ErbB signaling pathway	3.05691e-06	53	22	75.8621
Adrenergic signaling in cardiomyocytes	4.3095e-06	75	21	72.4138
Circadian entrainment	5.3226e-06	51	23	79.3103
Proteoglycans in cancer	6.56085e-06	100	23	79.3103
Retrograde endocannabinoid signaling	9.70397e-06	56	22	75.8621
FoxO signaling pathway	1.50981e-05	74	20	68.9655
Hippo signaling pathway	1.50981e-05	78	24	82.7586
N-Glycan biosynthesis	3.02708e-05	24	16	55.1724
TGF-beta signaling pathway	5.43439e-05	47	20	68.9655
GABAergic synapse	5.43439e-05	43	21	72.4138
Arrhythmogenic right ventricular cardiomyopathy (ARVC)	6.81312e-05	38	18	62.069
Glioma	7.30979e-05	36	19	65.5172
Pathways in cancer	8.58186e-05	189	26	89.6552
Neurotrophin signaling pathway	0.000145688	68	22	75.8621
Oxytocin signaling pathway	0.000413156	81	23	79.3103
mTOR signaling pathway	0.000512882	37	25	86.2069
Nicotine addiction	0.000949476	21	22	75.8621
Wnt signaling pathway	0.000949476	67	23	79.3103
MAPK signaling pathway	0.000949476	120	24	82.7586
AMPK signaling pathway	0.000949476	65	24	82.7586
PI3K-Akt signaling pathway	0.000949476	154	25	86.2069
Ras signaling pathway	0.00142965	105	25	86.2069
Renal cell carcinoma	0.00169611	38	20	68.9655
Dopaminergic synapse	0.00183229	69	23	79.3103
ECM-receptor interaction	0.0018749	35	16	55.1724
Sphingolipid signaling pathway	0.0018749	60	18	62.069
Chronic myeloid leukemia	0.0018749	39	18	62.069
Type II diabetes mellitus	0.0019101	28	20	68.9655
Mucin type O-Glycan biosynthesis	0.00196996	14	12	41.3793
Lysine degradation	0.002619	23	18	62.069
Endometrial cancer	0.00263213	31	19	65.5172
Cholinergic synapse	0.00263213	56	22	75.8621
Long-term potentiation	0.00270984	38	22	75.8621
Ubiquitin mediated proteolysis	0.00293963	71	21	72.4138
Focal adhesion	0.00293963	98	23	79.3103
Prostate cancer	0.00299355	47	22	75.8621
Non-small cell lung cancer	0.00335697	30	19	65.5172
Melanoma	0.0037059	38	19	65.5172
Platelet activation	0.00370985	63	21	72.4138
Thyroid hormone signaling pathway	0.00376533	56	23	79.3103
Glutamatergic synapse	0.00509755	55	22	75.8621
Glycosaminoglycan biosynthesis - heparan sulfate / heparin	0.00558906	14	13	44.8276
Colorectal cancer	0.00848716	33	18	62.069
cGMP-PKG signaling pathway	0.00848716	78	21	72.4138
Prolactin signaling pathway	0.00928295	37	20	68.9655

## Sheet: DICER1_UCEC_MIR451_RIIIB+A
KEGG pathway	p-value	#genes	#miRNAs	% of upregulated miRNAs
Mucin type O-Glycan biosynthesis	7.91212e-10	20	22	46.8085
TGF-beta signaling pathway	1.44057e-08	57	34	72.3404
Proteoglycans in cancer	1.5564e-08	126	39	82.9787
Axon guidance	1.5564e-08	83	40	85.1064
ErbB signaling pathway	7.42739e-07	60	37	78.7234
Hippo signaling pathway	1.8226e-06	92	35	74.4681
Pathways in cancer	1.86915e-05	224	40	85.1064
Prion diseases	4.75356e-05	15	19	40.4255
Renal cell carcinoma	0.000114578	46	32	68.0851
Adherens junction	0.000138406	50	30	63.8298
Long-term depression	0.000184092	39	31	65.9574
FoxO signaling pathway	0.000257549	80	34	72.3404
Rap1 signaling pathway	0.000257549	121	39	82.9787
Signaling pathways regulating pluripotency of stem cells	0.00033623	83	37	78.7234
Circadian rhythm	0.000386644	24	23	48.9362
Glioma	0.000391062	40	30	63.8298
Ras signaling pathway	0.000391062	128	42	89.3617
Circadian entrainment	0.000462494	59	35	74.4681
Melanoma	0.000647405	48	30	63.8298
Focal adhesion	0.000912739	118	41	87.234
MAPK signaling pathway	0.00110435	141	37	78.7234
Ubiquitin mediated proteolysis	0.00111763	79	33	70.2128
mRNA surveillance pathway	0.00115848	57	32	68.0851
Phosphatidylinositol signaling system	0.00120235	49	32	68.0851
Gap junction	0.00161198	51	31	65.9574
Long-term potentiation	0.00199845	44	31	65.9574
Wnt signaling pathway	0.00199845	83	35	74.4681
Thyroid hormone signaling pathway	0.00437559	65	34	72.3404
Glycosaminoglycan biosynthesis - heparan sulfate / heparin	0.00449834	15	20	42.5532
Glutamatergic synapse	0.00542798	64	35	74.4681
Endocytosis	0.00652502	111	41	87.234
Cell cycle	0.00662686	70	32	68.0851
Morphine addiction	0.00662686	54	32	68.0851
Dorso-ventral axis formation	0.00990676	20	30	63.8298
