# Supplementary material for: A pan-cancer atlas of somatic mutations in miRNA biogenesis genes
Source: Nucleic Acids Res. 2021 Jan 6;49(2):601–20. doi: 10.1093/nar/gkaa1223 (PMC7826265; doi:10.1093/nar/gkaa1223)
Supplement: gkaa1223_Supplemental_Files [file gkaa1223_supplemental_files.zip › GalkaMarciniak_Suppl_Table_S8.xlsx]

## Sheet: Supplementray Table S8
Supplementary Table S8: Changes in isomiRs levels (5'end-defined main miRNAs) in UCEC samples with the DICER1 mutations.
miRNA ID	fraction of main miRNAs in samples with no DICER1 mutations		fraction of main miRNAs in samples with the RIIIa+RIIIb mutations	change	t-test p-value		fraction of main miRNAs in samples with the RIIIb mutations	change	t-test p-value		fraction of main miRNAs in samples with the RIIIa mutations	change	t-test p-value
hsa-mir-148a	0.998005248		0.992934956	down	1.70E-11		0.997714	down	ns		0.976207459	down	1.42E-55
hsa-mir-128-2	0.997465872		0.98971806	down	2.98E-10		0.993663882	down	0.002319202		0.975907682	down	3.65E-18
hsa-mir-375	0.951491089		0.936299807	down	5.92E-08		0.944902113	down	0.025731084		0.906191733	down	3.00E-15
hsa-mir-455	0.960098529		0.904139643	down	1.68E-07		0.889269341	down	4.04E-09		0.956186	down	ns
hsa-mir-210	0.99028038		0.984064197	down	5.92E-07		0.98715481	down	0.019862076		0.973247049	down	2.60E-13
hsa-mir-338	0.987657716		0.977150956	down	1.85E-06		0.978278784	down	0.000148763		0.973203558	down	0.001153176
hsa-mir-29c	0.992618283		0.987410777	down	2.84E-05		0.988687875	down	0.004464503		0.982940934	down	0.000124998
hsa-mir-19b-2	0.991897715		0.981085683	down	7.71E-05		0.98300572	down	0.003611328		0.974365555	down	0.001772771
hsa-mir-320a	0.858327542		0.902694813	up	0.000200398		0.895386499	up	0.00580108		0.928273909	up	0.005170429
hsa-mir-200c	0.993010663		0.9958251	up	0.001156636		0.995311104	up	0.018494681		0.997624088	up	0.010963264
hsa-mir-582	0.922911488		0.894879996	down	0.002185931		0.889975871	down	0.001481819		0.912044	down	ns
hsa-mir-128-1	0.997538753		0.995004712	down	0.009378286		0.995511	down	ns		0.993231983	down	0.035448846
hsa-mir-501	0.891306375		0.942101792	up	0.010121308		0.945316932	up	0.015773262		0.930849	up	ns
hsa-mir-342	0.917635117		0.892047477	down	0.01327125		0.881841214	down	0.002131223		0.927769	up	ns
hsa-mir-92b	0.98836154		0.992241263	up	0.022520031		0.988258919	up	0.013646572		0.994632	up	ns
hsa-mir-197	0.993095033		0.990635095	down	0.023743953		0.990418771	down	0.029851851		0.991392	down	ns
hsa-mir-200b	0.986616429		0.991325856	up	0.029623726		0.990038	up	ns		0.995833764	up	0.043407827
hsa-mir-92a-2	0.984164633		0.987305882	up	0.032680463		0.988259	up	ns		0.98397	down	ns
